# Supplementary material for: (E,Z)-1-(4-Chloro­phen­yl)-5-phenyl-5-(phenyl­sulfan­yl)penta-2,4-dien-1-one
Source: Acta Crystallogr Sect E Struct Rep Online. 2013 Aug 31;69(Pt 9):o1479. doi: 10.1107/S160053681302312X (PMC3884385; doi:10.1107/S160053681302312X)
Supplement: Supplementary file 1 [file e-69-o1479-sup1.cif]

##############################################################################
#                                                                            #
# This CIF contains the data in a paper accepted for publication in          #
# Acta Crystallographica Section E. It conforms to the requirements of       #
# Notes for Authors for Acta Crystallographica Section E, and has been       #
# peer reviewed under the auspices of the IUCr Commission on Journals.       #
#                                                                            #
# Full details of the Crystallographic Information File format               #
# are given in the paper "The Crystallographic Information File (CIF):       #
# a New Standard Archive File for Crystallography" by S. R. Hall, F. H.      #
# Allen and I. D. Brown [Acta Cryst. (1991), A47, 655-685].                  #
#                                                                            #
# The current version of the core CIF dictionary is obtainable from          #
# ftp://ftp.iucr.org/pub/cif_core.dic.                                       #
#                                                                            #
# Software is freely available for graphical display of the structure(s)     #
# in this CIF. For information consult the CIF software page                 #
# http://www.iucr.org/resources/cif/software.                                #
#                                                                            #
# This file may be used for bona fide research purposes within the           #
# scientific community so long as proper attribution is given to the journal # 
# article from which it was obtained.                                        #
#                                                                            #
##############################################################################
data_I
_audit_creation_method     SHELXL-97
_journal_date_recd_electronic     2013-07-26
_journal_date_accepted     2013-08-17
_journal_name_full     'Acta Crystallographica, Section E'
_journal_year     2013
_journal_volume     69
_journal_issue      9
_journal_page_first     o1479
_journal_page_last     o1479
_journal_paper_category     QO
_journal_paper_doi     10.1107/S160053681302312X
_journal_coeditor_code     LD2112
_publ_contact_author_name     'Anna V. Vologzhanina'
_publ_contact_author_address
;
119991
Vavilova str., 28
Moscow
Russia
;
_publ_contact_author_email     'vologzhanina@mail.ru'
_publ_contact_author_fax     '+7 499 135-50-85'
_publ_contact_author_phone     '+7 499 135-93-43'
_publ_section_title
;\
(<i>E</i>,<i>Z</i>)-1-(4-Chlorophenyl)-5-phenyl-5-(phenylsulfanyl)penta-2,4-\
dien-1-one
;
loop_
    _publ_author_name
    _publ_author_footnote
    _publ_author_address
    'Vologzhanina, Anna V.' .
;
Nesmeyanov Institute of Organoelement Compounds of the Russian Academy of
 Sciences
119991 Moscow,
Russian Federation
;
    'Gusev, Dmitry M.' .
;
Department of Chemical and Chemical Technology, Togliatti State University
445667 Togliatti,
Russian Federation
;
    'Golovanov, Alexander A.' .
;
Department of Chemical and Chemical Technology, Togliatti State University
445667 Togliatti,
Russian Federation
;
    'Pisareva, Valentina S.' .
;
Department of Chemical and Chemical Technology, Togliatti State University
445667 Togliatti,
Russian Federation
;
_chemical_name_systematic
;\
(<i>E</i>,<i>Z</i>)-1-(4-Chlorophenyl)-5-phenyl-5-(phenylsulfanyl)penta-\
2,4-dien-1-one
;
_chemical_name_common     ?
_chemical_formula_moiety     'C23 H17 Cl O S'
_chemical_formula_sum     'C23 H17 Cl O S'
_chemical_formula_iupac     'C23 H17 Cl O S'
_chemical_formula_weight     376.88
_chemical_melting_point_gt     366
_chemical_melting_point_lt     280
_symmetry_cell_setting     orthorhombic
_symmetry_space_group_name_H-M     'P b c a'
_symmetry_space_group_name_Hall     '-P 2ac 2ab'
loop_
    _symmetry_equiv_pos_as_xyz
    'x, y, z'
    '-x+1/2, -y, z+1/2'
    '-x, y+1/2, -z+1/2'
    'x+1/2, -y+1/2, -z'
    '-x, -y, -z'
    'x-1/2, y, -z-1/2'
    'x, -y-1/2, z-1/2'
    '-x-1/2, y-1/2, z'
_cell_length_a     8.2663(11)
_cell_length_b     11.1661(13)
_cell_length_c     39.478(6)
_cell_angle_alpha     90.00
_cell_angle_beta     90.00
_cell_angle_gamma     90.00
_cell_volume     3643.9(8)
_cell_formula_units_Z     8
_cell_measurement_reflns_used     1957
_cell_measurement_theta_min     2.67
_cell_measurement_theta_max     27.75
_cell_measurement_temperature     120(2)
_exptl_crystal_description     needle
_exptl_crystal_colour     yellow
_exptl_crystal_size_max     0.38
_exptl_crystal_size_mid     0.08
_exptl_crystal_size_min     0.07
_exptl_crystal_density_diffrn     1.374
_exptl_crystal_density_meas     ?
_exptl_crystal_density_method     'not measured'
_exptl_crystal_F_000     1568
_exptl_absorpt_coefficient_mu     0.333
_exptl_absorpt_correction_type     multi-scan
_exptl_absorpt_process_details     '(SADABS; Sheldrick, 1998)'
_exptl_absorpt_correction_T_min     0.903
_exptl_absorpt_correction_T_max     0.967
_exptl_special_details
;
IR (KBr), \n/cm^-1^: 3051, 1648, 1589, 1573, 1559, 1481, 1441, 1397, 1356, 1333,
1272, 1225, 1176, 1091, 1025, 1009, 939. ^1^H NMR (400 MHz, CDCl~3~): \d =
7.02 (d, 1H, J = 11.2 Hz), 7.12 (d, 1H, J = 14.9 Hz), 7.20--8.00 (m, 14H),
8.27 (dd, 1H, J = 11.2 Hz, J = 15.0 Hz). ^13^C NMR (100 MHz, CDCl3): 77.5,
123.2, 127.3, 129.0, 130.1, 132.3, 134.7, 136.6, 139.2, 141.5, 153.9, 189.5.
Anal. Calcd. for C~23~H~17~ClSO: C, 73.29; H, 4.67. Found: C, 73.33; H, 4.56.
;
_diffrn_ambient_temperature     120(2)
_diffrn_radiation_type     MoK\a
_diffrn_radiation_wavelength     0.71073
_diffrn_radiation_source     'fine-focus sealed tube'
_diffrn_radiation_monochromator     graphite
_diffrn_measurement_device_type     'Bruker APEXII CCD'
_diffrn_measurement_method     '\w scans'
_diffrn_detector_area_resol_mean     ?
_diffrn_reflns_number     20709
_diffrn_reflns_av_R_equivalents     0.0882
_diffrn_reflns_av_sigmaI/netI     0.0877
_diffrn_reflns_theta_min     2.06
_diffrn_reflns_theta_max     30.00
_diffrn_reflns_theta_full     30.00
_diffrn_measured_fraction_theta_max     0.999
_diffrn_measured_fraction_theta_full     0.999
_diffrn_reflns_limit_h_min     -11
_diffrn_reflns_limit_h_max     11
_diffrn_reflns_limit_k_min     -11
_diffrn_reflns_limit_k_max     15
_diffrn_reflns_limit_l_min     -55
_diffrn_reflns_limit_l_max     38
_refine_special_details
;
Refinement of <i>F</i>^2^ against ALL reflections. The weighted <i>R</i>-factor
<i>wR</i> and goodness of fit <i>S</i> are based on <i>F</i>^2^, conventional
<i>R</i>-factors <i>R</i> are based on <i>F</i>, with <i>F</i> set to zero for
negative <i>F</i>^2^. The threshold expression of <i>F</i>^2^ >
\s(<i>F</i>^2^) is used only for calculating <i>R</i>-factors(gt) <i>etc</i>.
and is not relevant to the choice of reflections for refinement.
<i>R</i>-factors based on <i>F</i>^2^ are statistically about twice as large
as those based on <i>F</i>, and <i>R</i>- factors based on ALL data will be
even larger.
;
_reflns_number_total     5311
_reflns_number_gt     3104
_reflns_threshold_expression     I>2\s(I)
_refine_ls_structure_factor_coef     Fsqd
_refine_ls_matrix_type     full
_refine_ls_R_factor_all     0.1117
_refine_ls_R_factor_gt     0.0491
_refine_ls_wR_factor_gt     0.0779
_refine_ls_wR_factor_ref     0.0995
_refine_ls_goodness_of_fit_ref     1.002
_refine_ls_restrained_S_all     1.002
_refine_ls_number_reflns     5311
_refine_ls_number_parameters     235
_refine_ls_number_restraints     0
_refine_ls_hydrogen_treatment     constr
_refine_ls_weighting_scheme     calc
_refine_ls_weighting_details
         'calc w=1/[\s^2^(Fo^2^)+(0.0190P)^2^+2.8000P] where P=(Fo^2^+2Fc^2^)/3'
_atom_sites_solution_hydrogens     geom
_atom_sites_solution_primary     direct
_atom_sites_solution_secondary     difmap
_refine_ls_shift/su_max     0.000
_refine_ls_shift/su_mean     0.000
_refine_diff_density_max     0.382
_refine_diff_density_min     -0.370
_refine_ls_extinction_method     none
_refine_ls_extinction_coef     ?
loop_
    _atom_type_symbol
    _atom_type_description
    _atom_type_scat_dispersion_real
    _atom_type_scat_dispersion_imag
    _atom_type_scat_source
    'C' 'C' 0.0033 0.0016
                         'International Tables Vol C Tables 4.2.6.8 and 6.1.1.4'
    'H' 'H' 0.0000 0.0000
                         'International Tables Vol C Tables 4.2.6.8 and 6.1.1.4'
    'O' 'O' 0.0106 0.0060
                         'International Tables Vol C Tables 4.2.6.8 and 6.1.1.4'
    'S' 'S' 0.1246 0.1234
                         'International Tables Vol C Tables 4.2.6.8 and 6.1.1.4'
    'Cl' 'Cl' 0.1484 0.1585
                         'International Tables Vol C Tables 4.2.6.8 and 6.1.1.4'
_computing_data_collection     'APEX2 (Bruker, 2005)'
_computing_cell_refinement     'SAINT (Bruker, 2005)'
_computing_data_reduction     'SAINT (Bruker, 2005)'
_computing_structure_solution     'SHELXTL (Sheldrick, 2008)'
_computing_structure_refinement     'SHELXTL (Sheldrick, 2008)'
_computing_molecular_graphics     'SHELXTL (Sheldrick, 2008)'
_computing_publication_material     'SHELXTL (Sheldrick, 2008)'
loop_
    _atom_site_type_symbol
    _atom_site_label
    _atom_site_fract_x
    _atom_site_fract_y
    _atom_site_fract_z
    _atom_site_U_iso_or_equiv
    _atom_site_adp_type
    _atom_site_calc_flag
    _atom_site_refinement_flags
    _atom_site_occupancy
    _atom_site_symmetry_multiplicity
    _atom_site_disorder_assembly
    _atom_site_disorder_group
    S S1 0.88212(7) 0.25480(5) 0.159299(14) 0.02170(13) Uani d . 1 1 . .
    Cl Cl1 0.91964(8) -0.02110(5) -0.110391(14) 0.02792(15) Uani d . 1 1 . .
    O O1 0.6697(2) 0.08592(16) 0.04724(4) 0.0328(4) Uani d . 1 1 . .
    C C1 0.7800(3) 0.1369(2) 0.03200(6) 0.0222(5) Uani d . 1 1 . .
    C C2 0.8736(3) 0.2331(2) 0.04818(6) 0.0220(5) Uani d . 1 1 . .
    H H2A 0.9446 0.2803 0.0348 0.026 Uiso calc R 1 1 . .
    C C3 0.8611(3) 0.2558(2) 0.08142(5) 0.0210(5) Uani d . 1 1 . .
    H H3A 0.7946 0.2043 0.0946 0.025 Uiso calc R 1 1 . .
    C C4 0.9409(3) 0.35209(19) 0.09840(6) 0.0207(5) Uani d . 1 1 . .
    H H4A 0.9973 0.4078 0.0845 0.025 Uiso calc R 1 1 . .
    C C5 0.9444(3) 0.37216(19) 0.13219(6) 0.0188(5) Uani d . 1 1 . .
    C C6 1.0132(3) 0.48280(19) 0.14683(6) 0.0173(5) Uani d . 1 1 . .
    C C7 1.0076(3) 0.5896(2) 0.12817(6) 0.0233(5) Uani d . 1 1 . .
    H H7A 0.9575 0.5906 0.1065 0.028 Uiso calc R 1 1 . .
    C C8 1.0748(3) 0.6937(2) 0.14119(7) 0.0294(6) Uani d . 1 1 . .
    H H8A 1.0716 0.7655 0.1283 0.035 Uiso calc R 1 1 . .
    C C9 1.1464(3) 0.6935(2) 0.17291(7) 0.0293(6) Uani d . 1 1 . .
    H H9A 1.1925 0.7648 0.1817 0.035 Uiso calc R 1 1 . .
    C C10 1.1504(3) 0.5892(2) 0.19162(6) 0.0266(6) Uani d . 1 1 . .
    H H10A 1.1986 0.5890 0.2135 0.032 Uiso calc R 1 1 . .
    C C11 1.0847(3) 0.4850(2) 0.17873(6) 0.0213(5) Uani d . 1 1 . .
    H H11A 1.0884 0.4137 0.1918 0.026 Uiso calc R 1 1 . .
    C C12 0.8177(3) 0.1007(2) -0.00365(6) 0.0199(5) Uani d . 1 1 . .
    C C13 0.9341(3) 0.1579(2) -0.02328(6) 0.0275(6) Uani d . 1 1 . .
    H H13A 0.9929 0.2234 -0.0141 0.033 Uiso calc R 1 1 . .
    C C14 0.9652(3) 0.1205(2) -0.05610(6) 0.0292(6) Uani d . 1 1 . .
    H H14A 1.0441 0.1605 -0.0695 0.035 Uiso calc R 1 1 . .
    C C15 0.8809(3) 0.0248(2) -0.06919(5) 0.0206(5) Uani d . 1 1 . .
    C C16 0.7655(3) -0.0342(2) -0.05040(6) 0.0262(6) Uani d . 1 1 . .
    H H16A 0.7082 -0.1002 -0.0597 0.031 Uiso calc R 1 1 . .
    C C17 0.7343(3) 0.0043(2) -0.01770(6) 0.0261(5) Uani d . 1 1 . .
    H H17A 0.6546 -0.0358 -0.0046 0.031 Uiso calc R 1 1 . .
    C C18 0.7446(3) 0.32191(19) 0.18812(6) 0.0176(5) Uani d . 1 1 . .
    C C19 0.7105(3) 0.2586(2) 0.21755(6) 0.0209(5) Uani d . 1 1 . .
    H H19A 0.7657 0.1857 0.2222 0.025 Uiso calc R 1 1 . .
    C C20 0.5960(3) 0.3016(2) 0.24015(6) 0.0229(5) Uani d . 1 1 . .
    H H20A 0.5721 0.2575 0.2601 0.028 Uiso calc R 1 1 . .
    C C21 0.5163(3) 0.4082(2) 0.23384(6) 0.0243(5) Uani d . 1 1 . .
    H H21A 0.4386 0.4380 0.2495 0.029 Uiso calc R 1 1 . .
    C C22 0.5510(3) 0.4712(2) 0.20447(6) 0.0232(5) Uani d . 1 1 . .
    H H22A 0.4961 0.5442 0.2000 0.028 Uiso calc R 1 1 . .
    C C23 0.6647(3) 0.4293(2) 0.18159(6) 0.0204(5) Uani d . 1 1 . .
    H H23A 0.6879 0.4735 0.1616 0.024 Uiso calc R 1 1 . .
loop_
    _atom_site_aniso_label
    _atom_site_aniso_U_11
    _atom_site_aniso_U_22
    _atom_site_aniso_U_33
    _atom_site_aniso_U_12
    _atom_site_aniso_U_13
    _atom_site_aniso_U_23
    S1 0.0278(3) 0.0179(3) 0.0194(3) 0.0019(3) 0.0046(3) 0.0014(2)
    Cl1 0.0348(3) 0.0317(3) 0.0173(3) 0.0022(3) 0.0017(3) -0.0028(2)
    O1 0.0357(11) 0.0387(10) 0.0240(9) -0.0100(9) 0.0075(8) -0.0041(8)
    C1 0.0218(13) 0.0246(13) 0.0202(13) 0.0011(10) 0.0013(10) 0.0018(10)
    C2 0.0254(12) 0.0218(12) 0.0188(11) -0.0005(10) -0.0001(10) 0.0009(9)
    C3 0.0217(12) 0.0217(11) 0.0197(11) 0.0028(10) 0.0003(9) 0.0012(10)
    C4 0.0218(12) 0.0204(12) 0.0198(12) -0.0018(10) 0.0022(10) 0.0011(9)
    C5 0.0176(11) 0.0188(11) 0.0200(11) 0.0027(9) 0.0012(10) 0.0020(9)
    C6 0.0152(11) 0.0184(11) 0.0183(11) 0.0014(9) 0.0032(9) 0.0004(9)
    C7 0.0226(13) 0.0239(12) 0.0233(13) 0.0047(10) 0.0025(10) 0.0005(10)
    C8 0.0338(15) 0.0199(13) 0.0344(15) 0.0018(11) 0.0083(12) 0.0022(11)
    C9 0.0247(14) 0.0253(13) 0.0381(15) -0.0041(11) 0.0018(12) -0.0099(12)
    C10 0.0208(13) 0.0343(14) 0.0247(13) 0.0020(11) -0.0023(11) -0.0093(11)
    C11 0.0204(12) 0.0230(12) 0.0205(11) 0.0041(10) 0.0020(10) -0.0001(10)
    C12 0.0230(12) 0.0217(12) 0.0149(11) 0.0028(10) -0.0004(10) 0.0012(9)
    C13 0.0326(15) 0.0299(14) 0.0199(12) -0.0100(12) 0.0000(11) -0.0037(10)
    C14 0.0281(14) 0.0381(15) 0.0213(13) -0.0121(12) 0.0055(11) -0.0006(11)
    C15 0.0244(12) 0.0252(12) 0.0122(10) 0.0059(11) -0.0013(9) -0.0003(9)
    C16 0.0330(14) 0.0240(13) 0.0216(13) -0.0065(11) -0.0009(11) -0.0022(10)
    C17 0.0297(14) 0.0263(13) 0.0223(12) -0.0086(11) 0.0043(11) 0.0000(11)
    C18 0.0171(11) 0.0189(11) 0.0168(11) -0.0018(9) -0.0001(9) -0.0013(9)
    C19 0.0228(12) 0.0198(12) 0.0203(12) 0.0004(10) -0.0027(9) 0.0016(10)
    C20 0.0266(13) 0.0259(12) 0.0164(11) -0.0048(11) 0.0009(10) 0.0033(9)
    C21 0.0222(13) 0.0273(13) 0.0232(13) -0.0016(10) 0.0045(10) -0.0045(10)
    C22 0.0215(13) 0.0212(12) 0.0271(13) 0.0000(10) 0.0003(10) -0.0003(10)
    C23 0.0211(12) 0.0198(11) 0.0202(12) -0.0018(10) 0.0012(10) 0.0030(9)
_geom_special_details
;
All e.s.d.'s (except the e.s.d. in the dihedral angle between two l.s. planes)
are estimated using the full covariance matrix. The cell e.s.d.'s are taken
into account individually in the estimation of e.s.d.'s in distances, angles
and torsion angles; correlations between e.s.d.'s in cell parameters are only
used when they are defined by crystal symmetry. An approximate (isotropic)
treatment of cell e.s.d.'s is used for estimating e.s.d.'s involving l.s.
planes.
;
loop_
    _geom_bond_atom_site_label_1
    _geom_bond_atom_site_label_2
    _geom_bond_site_symmetry_2
    _geom_bond_distance
    _geom_bond_publ_flag
    S1 C5 . 1.769(2) ?
    S1 C18 . 1.774(2) ?
    Cl1 C15 . 1.735(2) ?
    O1 C1 . 1.231(3) ?
    C1 C2 . 1.470(3) ?
    C1 C12 . 1.497(3) ?
    C2 C3 . 1.340(3) ?
    C2 H2A . 0.9500 ?
    C3 C4 . 1.429(3) ?
    C3 H3A . 0.9500 ?
    C4 C5 . 1.353(3) ?
    C4 H4A . 0.9500 ?
    C5 C6 . 1.478(3) ?
    C6 C11 . 1.391(3) ?
    C6 C7 . 1.402(3) ?
    C7 C8 . 1.388(3) ?
    C7 H7A . 0.9500 ?
    C8 C9 . 1.385(3) ?
    C8 H8A . 0.9500 ?
    C9 C10 . 1.379(3) ?
    C9 H9A . 0.9500 ?
    C10 C11 . 1.381(3) ?
    C10 H10A . 0.9500 ?
    C11 H11A . 0.9500 ?
    C12 C13 . 1.391(3) ?
    C12 C17 . 1.393(3) ?
    C13 C14 . 1.386(3) ?
    C13 H13A . 0.9500 ?
    C14 C15 . 1.377(3) ?
    C14 H14A . 0.9500 ?
    C15 C16 . 1.376(3) ?
    C16 C17 . 1.385(3) ?
    C16 H16A . 0.9500 ?
    C17 H17A . 0.9500 ?
    C18 C19 . 1.389(3) ?
    C18 C23 . 1.394(3) ?
    C19 C20 . 1.387(3) ?
    C19 H19A . 0.9500 ?
    C20 C21 . 1.384(3) ?
    C20 H20A . 0.9500 ?
    C21 C22 . 1.386(3) ?
    C21 H21A . 0.9500 ?
    C22 C23 . 1.384(3) ?
    C22 H22A . 0.9500 ?
    C23 H23A . 0.9500 ?
loop_
    _geom_angle_atom_site_label_1
    _geom_angle_atom_site_label_2
    _geom_angle_atom_site_label_3
    _geom_angle_site_symmetry_1
    _geom_angle_site_symmetry_3
    _geom_angle
    _geom_angle_publ_flag
    C5 S1 C18 . . 105.17(10) ?
    O1 C1 C2 . . 121.0(2) ?
    O1 C1 C12 . . 119.2(2) ?
    C2 C1 C12 . . 119.8(2) ?
    C3 C2 C1 . . 121.5(2) ?
    C3 C2 H2A . . 119.2 ?
    C1 C2 H2A . . 119.2 ?
    C2 C3 C4 . . 124.5(2) ?
    C2 C3 H3A . . 117.8 ?
    C4 C3 H3A . . 117.8 ?
    C5 C4 C3 . . 126.7(2) ?
    C5 C4 H4A . . 116.7 ?
    C3 C4 H4A . . 116.7 ?
    C4 C5 C6 . . 122.2(2) ?
    C4 C5 S1 . . 117.89(17) ?
    C6 C5 S1 . . 119.65(17) ?
    C11 C6 C7 . . 118.3(2) ?
    C11 C6 C5 . . 122.2(2) ?
    C7 C6 C5 . . 119.5(2) ?
    C8 C7 C6 . . 120.3(2) ?
    C8 C7 H7A . . 119.8 ?
    C6 C7 H7A . . 119.8 ?
    C9 C8 C7 . . 120.3(2) ?
    C9 C8 H8A . . 119.9 ?
    C7 C8 H8A . . 119.9 ?
    C10 C9 C8 . . 119.8(2) ?
    C10 C9 H9A . . 120.1 ?
    C8 C9 H9A . . 120.1 ?
    C9 C10 C11 . . 120.3(2) ?
    C9 C10 H10A . . 119.9 ?
    C11 C10 H10A . . 119.9 ?
    C10 C11 C6 . . 121.1(2) ?
    C10 C11 H11A . . 119.5 ?
    C6 C11 H11A . . 119.5 ?
    C13 C12 C17 . . 118.4(2) ?
    C13 C12 C1 . . 122.9(2) ?
    C17 C12 C1 . . 118.7(2) ?
    C14 C13 C12 . . 120.7(2) ?
    C14 C13 H13A . . 119.6 ?
    C12 C13 H13A . . 119.6 ?
    C15 C14 C13 . . 119.4(2) ?
    C15 C14 H14A . . 120.3 ?
    C13 C14 H14A . . 120.3 ?
    C16 C15 C14 . . 121.3(2) ?
    C16 C15 Cl1 . . 119.48(18) ?
    C14 C15 Cl1 . . 119.17(18) ?
    C15 C16 C17 . . 118.9(2) ?
    C15 C16 H16A . . 120.6 ?
    C17 C16 H16A . . 120.6 ?
    C16 C17 C12 . . 121.3(2) ?
    C16 C17 H17A . . 119.4 ?
    C12 C17 H17A . . 119.4 ?
    C19 C18 C23 . . 119.8(2) ?
    C19 C18 S1 . . 116.83(17) ?
    C23 C18 S1 . . 123.27(17) ?
    C20 C19 C18 . . 120.0(2) ?
    C20 C19 H19A . . 120.0 ?
    C18 C19 H19A . . 120.0 ?
    C21 C20 C19 . . 120.5(2) ?
    C21 C20 H20A . . 119.8 ?
    C19 C20 H20A . . 119.8 ?
    C20 C21 C22 . . 119.2(2) ?
    C20 C21 H21A . . 120.4 ?
    C22 C21 H21A . . 120.4 ?
    C23 C22 C21 . . 121.0(2) ?
    C23 C22 H22A . . 119.5 ?
    C21 C22 H22A . . 119.5 ?
    C22 C23 C18 . . 119.5(2) ?
    C22 C23 H23A . . 120.3 ?
    C18 C23 H23A . . 120.3 ?
loop_
    _geom_torsion_atom_site_label_1
    _geom_torsion_atom_site_label_2
    _geom_torsion_atom_site_label_3
    _geom_torsion_atom_site_label_4
    _geom_torsion_site_symmetry_1
    _geom_torsion_site_symmetry_2
    _geom_torsion_site_symmetry_3
    _geom_torsion_site_symmetry_4
    _geom_torsion
    _geom_torsion_publ_flag
    O1 C1 C2 C3 . . . . 11.0(4) ?
    C12 C1 C2 C3 . . . . -169.6(2) ?
    C1 C2 C3 C4 . . . . -176.1(2) ?
    C2 C3 C4 C5 . . . . -173.4(2) ?
    C3 C4 C5 C6 . . . . -172.1(2) ?
    C3 C4 C5 S1 . . . . 14.1(3) ?
    C18 S1 C5 C4 . . . . -131.58(19) ?
    C18 S1 C5 C6 . . . . 54.5(2) ?
    C4 C5 C6 C11 . . . . -150.1(2) ?
    S1 C5 C6 C11 . . . . 23.6(3) ?
    C4 C5 C6 C7 . . . . 29.7(3) ?
    S1 C5 C6 C7 . . . . -156.70(18) ?
    C11 C6 C7 C8 . . . . 1.2(3) ?
    C5 C6 C7 C8 . . . . -178.6(2) ?
    C6 C7 C8 C9 . . . . -0.7(4) ?
    C7 C8 C9 C10 . . . . -0.1(4) ?
    C8 C9 C10 C11 . . . . 0.6(4) ?
    C9 C10 C11 C6 . . . . -0.1(4) ?
    C7 C6 C11 C10 . . . . -0.8(3) ?
    C5 C6 C11 C10 . . . . 179.0(2) ?
    O1 C1 C12 C13 . . . . 176.4(2) ?
    C2 C1 C12 C13 . . . . -3.0(3) ?
    O1 C1 C12 C17 . . . . -4.6(3) ?
    C2 C1 C12 C17 . . . . 176.0(2) ?
    C17 C12 C13 C14 . . . . 0.6(4) ?
    C1 C12 C13 C14 . . . . 179.6(2) ?
    C12 C13 C14 C15 . . . . -0.7(4) ?
    C13 C14 C15 C16 . . . . 0.4(4) ?
    C13 C14 C15 Cl1 . . . . 179.6(2) ?
    C14 C15 C16 C17 . . . . 0.0(4) ?
    Cl1 C15 C16 C17 . . . . -179.20(19) ?
    C15 C16 C17 C12 . . . . -0.2(4) ?
    C13 C12 C17 C16 . . . . -0.1(4) ?
    C1 C12 C17 C16 . . . . -179.2(2) ?
    C5 S1 C18 C19 . . . . -163.19(18) ?
    C5 S1 C18 C23 . . . . 20.6(2) ?
    C23 C18 C19 C20 . . . . 0.7(3) ?
    S1 C18 C19 C20 . . . . -175.65(18) ?
    C18 C19 C20 C21 . . . . -0.8(3) ?
    C19 C20 C21 C22 . . . . 0.6(4) ?
    C20 C21 C22 C23 . . . . -0.4(4) ?
    C21 C22 C23 C18 . . . . 0.3(4) ?
    C19 C18 C23 C22 . . . . -0.5(3) ?
    S1 C18 C23 C22 . . . . 175.62(18) ?
loop_
    _geom_hbond_atom_site_label_D
    _geom_hbond_atom_site_label_H
    _geom_hbond_atom_site_label_A
    _geom_hbond_site_symmetry_A
    _geom_hbond_distance_DH
    _geom_hbond_distance_HA
    _geom_hbond_distance_DA
    _geom_hbond_angle_DHA
    _geom_hbond_publ_flag
    C7 H7A O1 8_765 0.95 2.566 3.515(3) 178 yes
_iucr_refine_instructions_details
;
TITL a in Pbca
CELL 0.71073   8.2663  11.1661  39.4781  90.000  90.000  90.000
ZERR    8.00   0.0011   0.0013   0.0055   0.000   0.000   0.000
LATT  1
SYMM 0.5-X, -Y, 0.5+Z
SYMM -X, 0.5+Y, 0.5-Z
SYMM 0.5+X, 0.5-Y, -Z
SFAC C H O S CL
UNIT 184 136 8 8 8
TEMP -153.000
SIZE 0.07 0.08 0.38
omit -4 60
omit   0    0   2
L.S. 4
BOND $h
FMAP 2
PLAN 20
mpla o1 c1 c2 c3 c4 c5
REM mpla c6 c7 c8 c9 c10 c11
mpla c12 c13 c14 c15 c16 c17
conf
htab
WGHT    0.019000    2.800000
FVAR       0.12528
S1    4    0.882116    0.254804    0.159299    11.00000    0.02783    0.01789 =
         0.01936    0.00142    0.00459    0.00193
CL1   5    0.919641   -0.021095   -0.110391    11.00000    0.03480    0.03169 =
         0.01726   -0.00276    0.00175    0.00220
O1    3    0.669741    0.085917    0.047238    11.00000    0.03567    0.03866 =
         0.02397   -0.00409    0.00751   -0.01001
C1    1    0.780029    0.136855    0.032000    11.00000    0.02184    0.02463 =
         0.02019    0.00177    0.00134    0.00114
C2    1    0.873627    0.233068    0.048182    11.00000    0.02544    0.02180 =
         0.01877    0.00094   -0.00009   -0.00053
AFIX  43
H2A   2    0.944637    0.280259    0.034772    11.00000   -1.20000
AFIX   0
C3    1    0.861104    0.255757    0.081421    11.00000    0.02167    0.02168 =
         0.01970    0.00123    0.00026    0.00281
AFIX  43
H3A   2    0.794643    0.204274    0.094589    11.00000   -1.20000
AFIX   0
C4    1    0.940896    0.352091    0.098396    11.00000    0.02176    0.02039 =
         0.01981    0.00111    0.00217   -0.00175
AFIX  43
H4A   2    0.997254    0.407750    0.084540    11.00000   -1.20000
AFIX   0
C5    1    0.944401    0.372157    0.132189    11.00000    0.01762    0.01880 =
         0.02004    0.00197    0.00120    0.00265
C6    1    1.013187    0.482796    0.146831    11.00000    0.01522    0.01843 =
         0.01833    0.00043    0.00318    0.00141
C7    1    1.007569    0.589570    0.128165    11.00000    0.02263    0.02385 =
         0.02332    0.00055    0.00245    0.00471
AFIX  43
H7A   2    0.957529    0.590593    0.106504    11.00000   -1.20000
AFIX   0
C8    1    1.074759    0.693735    0.141186    11.00000    0.03378    0.01992 =
         0.03437    0.00223    0.00831    0.00176
AFIX  43
H8A   2    1.071640    0.765531    0.128291    11.00000   -1.20000
AFIX   0
C9    1    1.146354    0.693456    0.172908    11.00000    0.02468    0.02529 =
         0.03805   -0.00993    0.00177   -0.00413
AFIX  43
H9A   2    1.192496    0.764838    0.181745    11.00000   -1.20000
AFIX   0
C10   1    1.150430    0.589184    0.191622    11.00000    0.02080    0.03433 =
         0.02473   -0.00932   -0.00230    0.00201
AFIX  43
H10A  2    1.198637    0.589023    0.213467    11.00000   -1.20000
AFIX   0
C11   1    1.084703    0.485021    0.178727    11.00000    0.02039    0.02299 =
         0.02053   -0.00008    0.00195    0.00414
AFIX  43
H11A  2    1.088381    0.413747    0.191845    11.00000   -1.20000
AFIX   0
C12   1    0.817652    0.100651   -0.003652    11.00000    0.02297    0.02166 =
         0.01494    0.00119   -0.00043    0.00282
C13   1    0.934075    0.157892   -0.023277    11.00000    0.03256    0.02991 =
         0.01992   -0.00371    0.00003   -0.00997
AFIX  43
H13A  2    0.992866    0.223354   -0.014073    11.00000   -1.20000
AFIX   0
C14   1    0.965245    0.120489   -0.056099    11.00000    0.02809    0.03812 =
         0.02128   -0.00058    0.00549   -0.01210
AFIX  43
H14A  2    1.044091    0.160527   -0.069451    11.00000   -1.20000
AFIX   0
C15   1    0.880893    0.024761   -0.069186    11.00000    0.02443    0.02524 =
         0.01217   -0.00026   -0.00132    0.00588
C16   1    0.765492   -0.034184   -0.050400    11.00000    0.03301    0.02402 =
         0.02156   -0.00223   -0.00089   -0.00648
AFIX  43
H16A  2    0.708154   -0.100164   -0.059710    11.00000   -1.20000
AFIX   0
C17   1    0.734326    0.004271   -0.017700    11.00000    0.02972    0.02626 =
         0.02235    0.00003    0.00428   -0.00857
AFIX  43
H17A  2    0.654601   -0.035840   -0.004597    11.00000   -1.20000
AFIX   0
C18   1    0.744619    0.321906    0.188122    11.00000    0.01712    0.01895 =
         0.01678   -0.00134   -0.00008   -0.00179
C19   1    0.710514    0.258556    0.217546    11.00000    0.02279    0.01979 =
         0.02026    0.00158   -0.00272    0.00040
AFIX  43
H19A  2    0.765665    0.185741    0.222188    11.00000   -1.20000
AFIX   0
C20   1    0.595993    0.301554    0.240147    11.00000    0.02659    0.02586 =
         0.01639    0.00334    0.00094   -0.00482
AFIX  43
H20A  2    0.572081    0.257459    0.260108    11.00000   -1.20000
AFIX   0
C21   1    0.516276    0.408234    0.233837    11.00000    0.02222    0.02732 =
         0.02324   -0.00451    0.00447   -0.00164
AFIX  43
H21A  2    0.438606    0.437956    0.249455    11.00000   -1.20000
AFIX   0
C22   1    0.551042    0.471221    0.204474    11.00000    0.02146    0.02123 =
         0.02706   -0.00032    0.00027   -0.00003
AFIX  43
H22A  2    0.496082    0.544232    0.199982    11.00000   -1.20000
AFIX   0
C23   1    0.664652    0.429345    0.181591    11.00000    0.02113    0.01977 =
         0.02020    0.00302    0.00116   -0.00178
AFIX  43
H23A  2    0.687913    0.473475    0.161602    11.00000   -1.20000
AFIX   0
HKLF 4
REM  a in Pbca
REM R1 =  0.0491 for    3104 Fo > 4sig(Fo)  and  0.1117 for all    5311 data
REM    235 parameters refined using      0 restraints
END
WGHT      0.0374      0.8686
REM Instructions for potential hydrogen bonds
REM No hydrogen bonds found for HTAB generation
REM Highest difference peak  0.382,  deepest hole -0.370,  1-sigma level  0.075
Q1    1   0.8148  0.2897  0.1782  11.00000  0.05    0.38
Q2    1   0.8580  0.1222 -0.0182  11.00000  0.05    0.35
Q3    1   0.7092  0.2948  0.2021  11.00000  0.05    0.34
Q4    1   0.7743  0.2904  0.1573  11.00000  0.05    0.32
Q5    1   0.9156  0.0674 -0.0584  11.00000  0.05    0.32
Q6    1   0.9572  0.2229  0.1787  11.00000  0.05    0.30
Q7    1   1.0863  0.4854  0.1590  11.00000  0.05    0.30
Q8    1   0.9583  0.1474  0.1609  11.00000  0.05    0.29
Q9    1   0.5135  0.4316  0.2129  11.00000  0.05    0.29
Q10   1   0.9712  0.3949  0.1142  11.00000  0.05    0.29
Q11   1   1.1522  0.6800  0.1521  11.00000  0.05    0.29
Q12   1   0.8141  0.1170  0.0121  11.00000  0.05    0.28
Q13   1   1.0191  0.3303  0.1240  11.00000  0.05    0.28
Q14   1   0.8569  0.2680  0.0633  11.00000  0.05    0.28
Q15   1   0.9387  0.1936 -0.0220  11.00000  0.05    0.28
Q16   1   1.2145  0.9117  0.1533  11.00000  0.05    0.28
Q17   1   0.8974  0.3641  0.1508  11.00000  0.05    0.27
Q18   1   0.9988  0.5378  0.1408  11.00000  0.05    0.27
Q19   1   0.7526  0.2394  0.1204  11.00000  0.05    0.27
Q20   1   0.4383  0.5206  0.1867  11.00000  0.05    0.26
;
