# Supplementary material for: (E,Z)-1-(4-Chloro­phen­yl)-5-phenyl-5-(phenyl­sulfan­yl)penta-2,4-dien-1-one
Source: Acta Crystallogr Sect E Struct Rep Online. 2013 Aug 31;69(Pt 9):o1479. doi: 10.1107/S160053681302312X (PMC3884385; doi:10.1107/S160053681302312X)
Supplement: Supplementary file 2 [file e-69-o1479-Isup2.hkl]

# 
# h,k,l, Fc-squared, Fo-squared, sigma(Fo-squared) and status flag 
# 
data_I
_shelx_title ' a in Pbca' 
_shelx_refln_list_code          4 
_shelx_F_calc_maximum      252.34 
_exptl_crystal_F_000      1568.00 
_reflns_d_resolution_high  0.7108 
 
loop_ 
 _symmetry_equiv_pos_as_xyz 
 'x, y, z' 
 '-x+1/2, -y, z+1/2' 
 '-x, y+1/2, -z+1/2' 
 'x+1/2, -y+1/2, -z' 
 '-x, -y, -z' 
 'x-1/2, y, -z-1/2' 
 'x, -y-1/2, z-1/2' 
 '-x-1/2, y-1/2, z' 
 
_cell_length_a     8.2663 
_cell_length_b    11.1661 
_cell_length_c    39.4781 
_cell_angle_alpha  90.000 
_cell_angle_beta   90.000 
_cell_angle_gamma  90.000 
 
_shelx_F_squared_multiplier     1.000 
 
loop_ 
 _refln_index_h 
 _refln_index_k 
 _refln_index_l 
 _refln_F_squared_calc 
 _refln_F_squared_meas 
 _refln_F_squared_sigma 
 _refln_observed_status 
   2   0   0    14295.81    14165.93    230.02 o 
   4   0   0     5763.83     5510.39    172.04 o 
   6   0   0     3581.49     3636.42    180.32 o 
   8   0   0      328.06      356.19    113.42 o 
  10   0   0       75.09      -20.39    104.50 o 
   2   1   0    63676.31    63317.58    527.40 o 
   4   1   0     2373.66     2397.02     86.93 o 
   6   1   0     2683.74     2783.64    187.97 o 
   8   1   0      260.49      338.98     77.40 o 
  10   1   0      599.01      770.91    111.64 o 
   0   2   0     5258.19     5066.81     51.76 o 
   2   2   0     6160.98     5855.67     92.47 o 
   4   2   0    11037.45    11146.01    178.61 o 
   6   2   0        0.44       20.40     50.89 o 
   8   2   0     2162.93     2015.38    127.27 o 
  10   2   0        5.79        1.25     69.77 o 
   2   3   0    27423.55    27421.60    201.01 o 
   4   3   0      381.89      352.04     55.12 o 
   6   3   0     6300.10     6603.70    166.19 o 
   8   3   0        4.07       22.88     66.23 o 
  10   3   0      149.85       70.35    168.54 o 
   0   4   0    34712.75    34962.92    263.02 o 
   2   4   0       31.55       34.49     28.73 o 
   4   4   0    15103.47    15077.99    184.54 o 
   6   4   0     6620.01     6448.52    139.78 o 
   8   4   0     3195.90     3088.88    121.32 o 
  10   4   0      805.32      904.80    113.76 o 
   2   5   0      410.13      515.54     47.10 o 
   4   5   0     2269.94     2285.31     80.02 o 
   6   5   0    18014.44    17667.33    239.73 o 
   8   5   0       56.29       81.67     61.30 o 
  10   5   0     1672.91     1562.38    209.63 o 
   0   6   0     2039.30     2002.52    195.62 o 
   2   6   0     1593.11     1502.10     73.59 o 
   4   6   0     4878.50     4784.82    104.51 o 
   6   6   0    12821.93    12937.81    217.96 o 
   8   6   0     1899.31     2076.51    213.78 o 
  10   6   0      275.96      355.61     98.17 o 
   2   7   0    14787.95    14809.84    234.67 o 
   4   7   0     2187.94     2245.21     74.40 o 
   6   7   0      304.53      363.35     87.64 o 
   8   7   0      198.72      131.58     81.10 o 
  10   7   0      227.88      161.38    199.44 o 
   0   8   0    13732.30    13816.78    194.35 o 
   2   8   0      923.29      873.62     67.17 o 
   4   8   0      851.32      834.39     72.06 o 
   6   8   0      914.14     1007.35    135.40 o 
   8   8   0      217.44      331.30     90.99 o 
  10   8   0       64.90       57.89     94.15 o 
   2   9   0     1336.17     1401.64     84.41 o 
   4   9   0      194.80      194.90     58.56 o 
   6   9   0     2122.55     2550.59    246.91 o 
   8   9   0      135.68      184.91     94.30 o 
   0  10   0        3.18      -75.83     96.85 o 
   2  10   0      195.92      175.03     54.29 o 
   4  10   0     1224.25     1098.54    112.43 o 
   6  10   0      465.07      499.71    103.99 o 
   8  10   0       53.16       22.75     91.24 o 
   2  11   0     3989.98     4403.67    198.95 o 
   4  11   0     3754.74     4272.93    176.01 o 
   6  11   0      516.86      648.48    114.36 o 
   8  11   0      595.46      500.86    121.71 o 
   0  12   0     3976.29     3763.22    280.36 o 
   2  12   0      157.25      -11.85    129.99 o 
   4  12   0      548.18      377.39    102.86 o 
   6  12   0      341.77      490.61    111.05 o 
   2  13   0       89.65      122.70     93.88 o 
   4  13   0     1122.78     1378.87    238.31 o 
   6  13   0     3132.19     3667.01    345.99 o 
   0  14   0     2001.55     1604.44    236.40 o 
   2  14   0        7.66     -112.84     87.44 o 
   4  14   0      415.24      526.32    190.52 o 
   2  15   0     1783.05     1785.91    179.24 o 
   1   1   1     2294.06     2124.45     17.48 o 
   2   1   1     1543.76     1534.52     66.18 o 
   3   1   1      610.56      744.39     36.33 o 
   4   1   1     1520.10     1412.41     81.03 o 
   5   1   1     1858.96     1688.37     70.27 o 
   6   1   1       41.00       84.53     41.11 o 
   7   1   1     1637.77     1788.80     86.82 o 
   8   1   1      913.03      916.86     72.78 o 
   9   1   1        6.15      -15.56     50.86 o 
  10   1   1      167.47      264.64     61.83 o 
  11   1   1        0.15      113.83     78.52 o 
   0   2   1     6846.41     6933.88     45.57 o 
   1   2   1     1576.10     1522.92     32.54 o 
   2   2   1     4334.66     4319.66     55.78 o 
   3   2   1     1618.63     1581.41     44.99 o 
   4   2   1     1215.92     1244.98     50.27 o 
   5   2   1      638.61      636.29     45.87 o 
   6   2   1      515.42      465.07     46.87 o 
   7   2   1      327.81      435.02     54.28 o 
   8   2   1       46.87       33.57     48.74 o 
   9   2   1       28.65       37.23     41.19 o 
  10   2   1       34.47       60.81     51.60 o 
  11   2   1      222.09      274.34     68.19 o 
   1   3   1     4096.50     4189.93     44.07 o 
   2   3   1     2426.23     2366.46     34.23 o 
   3   3   1       71.74       31.79     20.50 o 
   4   3   1      161.67      165.10     30.29 o 
   5   3   1     4606.34     4435.28     87.82 o 
   6   3   1      642.09      661.91     53.07 o 
   7   3   1      164.66      286.61     66.03 o 
   8   3   1      783.53      730.00     59.54 o 
   9   3   1      309.20      333.85     46.68 o 
  10   3   1        5.35       18.13     50.73 o 
  11   3   1        4.73       18.46     54.28 o 
   0   4   1      411.32      381.77     20.15 o 
   1   4   1      153.42      199.59     15.59 o 
   2   4   1      896.65     1025.17     25.11 o 
   3   4   1        1.06       -3.56     19.72 o 
   4   4   1        9.93       41.93     24.84 o 
   5   4   1      598.03      536.72     38.99 o 
   6   4   1     1335.39     1285.19     59.75 o 
   7   4   1      125.07      143.34     41.64 o 
   8   4   1       69.83      142.62     39.88 o 
   9   4   1       15.98       88.10     40.16 o 
  10   4   1       26.39       49.39     47.00 o 
  11   4   1       12.09      102.30     86.00 o 
   1   5   1     2089.71     1916.80     30.13 o 
   2   5   1      196.95      258.95     17.04 o 
   3   5   1       13.94       12.95     18.19 o 
   4   5   1      279.54      293.86     36.16 o 
   5   5   1     1070.87     1102.30     47.91 o 
   6   5   1      229.50      350.10     38.38 o 
   7   5   1       37.59       31.00     34.34 o 
   8   5   1       40.84       17.59     44.55 o 
   9   5   1       27.24      111.72     53.58 o 
  10   5   1        1.73       17.52     74.59 o 
  11   5   1        1.78     -138.27     76.20 o 
   0   6   1       27.35       79.58     24.74 o 
   1   6   1     3985.12     4176.05     52.00 o 
   2   6   1      552.46      589.63     50.66 o 
   3   6   1        8.93       19.68     19.60 o 
   4   6   1        0.16        4.71     22.59 o 
   5   6   1      495.98      501.73     41.31 o 
   6   6   1      117.07      171.07     40.80 o 
   7   6   1        5.99       20.28     35.90 o 
   8   6   1      312.44      331.92     68.70 o 
   9   6   1       56.45       52.79     52.83 o 
  10   6   1      106.63      102.14     58.56 o 
   1   7   1     1478.85     1453.02     49.15 o 
   2   7   1     2976.41     3112.66     68.15 o 
   3   7   1      151.16      176.48     31.91 o 
   4   7   1      257.05      253.44     24.24 o 
   5   7   1      153.37      170.52     38.12 o 
   6   7   1       33.87       18.26     51.47 o 
   7   7   1       39.56      119.26     54.26 o 
   8   7   1       66.15      106.62     57.49 o 
   9   7   1        1.45      -75.89     49.33 o 
  10   7   1      108.81      204.64     65.53 o 
   0   8   1       59.33       43.57     23.89 o 
   1   8   1      858.97      871.68     42.78 o 
   2   8   1       43.50       47.00     30.81 o 
   3   8   1       33.14       15.21     31.48 o 
   4   8   1      121.33       90.26     35.21 o 
   5   8   1      148.58      135.81     53.10 o 
   6   8   1      258.56      221.00     60.32 o 
   7   8   1       58.45      112.20     56.60 o 
   8   8   1        0.34      -63.62     50.02 o 
   9   8   1      139.82      236.56     66.68 o 
  10   8   1      291.84      272.08     72.67 o 
   1   9   1        0.91        6.45     29.27 o 
   2   9   1      133.66      160.42     34.92 o 
   3   9   1        6.50      -56.72     32.85 o 
   4   9   1        5.37      -17.47     36.33 o 
   5   9   1        0.01      -30.74     48.79 o 
   6   9   1       65.59       40.81     54.45 o 
   7   9   1        0.28       45.72     57.88 o 
   8   9   1        4.24       99.07     61.97 o 
   9   9   1       50.74        8.60     60.91 o 
   0  10   1      535.22      505.07     93.70 o 
   1  10   1       38.67       59.93     39.27 o 
   2  10   1      573.36      593.12     48.06 o 
   3  10   1      549.25      625.47     51.40 o 
   4  10   1       34.51      -14.89     39.03 o 
   5  10   1      262.41      155.80     57.33 o 
   6  10   1      183.77      212.07     66.86 o 
   7  10   1       11.02       -9.44     66.95 o 
   8  10   1        0.51       28.99     85.90 o 
   1  11   1      133.93       95.35     59.22 o 
   2  11   1     1229.47     1097.81     87.54 o 
   3  11   1       46.26       20.86     39.94 o 
   4  11   1      312.26      321.10     48.77 o 
   5  11   1      265.98      285.38     63.45 o 
   6  11   1       16.97      -54.30     55.33 o 
   7  11   1        8.47      140.24     67.06 o 
   8  11   1       30.80      154.16     72.28 o 
   0  12   1      666.62      855.66    118.58 o 
   1  12   1       34.50       20.81     56.42 o 
   2  12   1       14.61      -58.02     55.85 o 
   3  12   1       29.64      -90.75     57.74 o 
   4  12   1      781.55      816.41     99.71 o 
   5  12   1      414.88      495.70     76.70 o 
   6  12   1       12.63       -8.64     60.23 o 
   7  12   1      113.88       79.87     69.07 o 
   1  13   1       95.99       43.35     68.52 o 
   2  13   1      163.42      112.19     70.72 o 
   3  13   1        2.07     -104.78     60.68 o 
   4  13   1      265.95       53.32     89.72 o 
   5  13   1       28.65     -118.13    221.74 o 
   6  13   1       66.13       18.16    103.18 o 
   0  14   1      228.01      111.81    156.11 o 
   1  14   1       13.66      -38.68     65.78 o 
   2  14   1        0.18      -68.85     65.58 o 
   3  14   1        1.59     -117.79     89.04 o 
   4  14   1        4.20      -84.62     89.77 o 
   5  14   1       85.88       -8.94    104.94 o 
   1  15   1      175.35      -89.77     69.47 o 
   2  15   1      359.61      317.93    122.50 o 
   3  15   1        6.17      -54.06    101.66 o 
   1   0   2     3312.87     3413.52     43.16 o 
   2   0   2     8441.46     8467.63    116.67 o 
   3   0   2     4455.31     4310.98     96.41 o 
   4   0   2      571.03      495.85     87.61 o 
   5   0   2     3865.88     3504.77    117.24 o 
   6   0   2        5.16       74.11     58.30 o 
   7   0   2        2.34      -21.35     97.81 o 
   8   0   2      346.50      399.46     83.77 o 
   9   0   2     1064.90     1212.78    115.58 o 
  10   0   2       81.17      214.33     84.41 o 
  11   0   2      123.93       82.79    146.23 o 
   1   1   2     1929.62     1914.88     18.63 o 
   2   1   2     6291.73     6418.15     71.28 o 
   3   1   2     1081.20     1079.63     52.33 o 
   4   1   2      443.89      533.79     40.48 o 
   5   1   2     5505.67     5376.84     97.19 o 
   6   1   2     2273.40     2252.38     76.11 o 
   7   1   2       31.64       50.67     64.10 o 
   8   1   2      149.10      230.02     57.57 o 
   9   1   2      549.31      580.32     67.45 o 
  10   1   2       22.62       -4.88     77.16 o 
  11   1   2      205.06      266.82     67.42 o 
   0   2   2    12065.65    12321.07     79.04 o 
   1   2   2    42832.37    42868.11    167.82 o 
   2   2   2    22220.72    22606.60    135.24 o 
   3   2   2    18303.56    17737.60    150.75 o 
   4   2   2        0.81        6.65     33.02 o 
   5   2   2      245.88      254.51     37.52 o 
   6   2   2     1565.10     1665.87     69.98 o 
   7   2   2     5848.89     6080.44    124.51 o 
   8   2   2      380.64      406.69     52.84 o 
   9   2   2       16.02       32.64     42.42 o 
  10   2   2      169.93      266.74     61.36 o 
  11   2   2      346.71      273.80     80.53 o 
   1   3   2     8352.53     8742.87     60.75 o 
   2   3   2        5.87       18.82     14.34 o 
   3   3   2     8478.92     8429.51     88.04 o 
   4   3   2     1213.31     1181.35     44.30 o 
   5   3   2       44.28       11.21     26.14 o 
   6   3   2      125.26      122.96     34.65 o 
   7   3   2     6579.46     6813.24    118.80 o 
   8   3   2      130.58      115.05     50.49 o 
   9   3   2      457.53      519.45     57.77 o 
  10   3   2       14.48       45.29     51.29 o 
  11   3   2       50.20       57.08     57.78 o 
   0   4   2     6856.15     6986.01     64.35 o 
   1   4   2      200.03      171.49     15.25 o 
   2   4   2      524.85      589.35     19.16 o 
   3   4   2      804.94      799.30     35.18 o 
   4   4   2       13.39       24.96     38.75 o 
   5   4   2     8315.22     8407.45    109.62 o 
   6   4   2        3.40      -61.28     30.64 o 
   7   4   2      251.05      268.18     44.10 o 
   8   4   2     1106.52     1081.59     67.34 o 
   9   4   2     1430.46     1448.93     74.13 o 
  10   4   2      189.84      145.17     69.59 o 
  11   4   2      856.12      748.52    118.37 o 
   1   5   2     5297.14     5104.18     49.98 o 
   2   5   2       78.33       89.58     21.92 o 
   3   5   2      887.29      904.55     30.81 o 
   4   5   2      119.39      134.02     25.71 o 
   5   5   2     5252.18     5324.40     85.68 o 
   6   5   2       94.48       39.42     31.25 o 
   7   5   2      225.83      106.92     41.24 o 
   8   5   2      297.61      338.02     45.79 o 
   9   5   2     1221.82     1186.05     81.51 o 
  10   5   2        2.84      -24.60     69.29 o 
  11   5   2        7.13      -22.25     80.66 o 
   0   6   2     2167.01     2293.86     51.24 o 
   1   6   2    11185.32    11695.89     84.62 o 
   2   6   2       31.42        7.77     14.63 o 
   3   6   2    11349.77    11366.20    102.67 o 
   4   6   2       93.61       78.65     27.59 o 
   5   6   2     1364.33     1289.52     53.10 o 
   6   6   2      326.30      285.02     48.49 o 
   7   6   2     1257.40     1410.52     78.48 o 
   8   6   2       97.33       85.59     53.72 o 
   9   6   2       26.14      -39.18     48.57 o 
  10   6   2       15.30      -55.37     53.43 o 
   1   7   2       44.91       31.98     19.59 o 
   2   7   2      347.79      335.32     36.26 o 
   3   7   2     3295.37     3200.44     89.14 o 
   4   7   2     1134.35     1083.13     45.39 o 
   5   7   2     2400.48     2361.26     75.44 o 
   6   7   2      943.99      850.69     76.25 o 
   7   7   2      829.36      848.53     78.75 o 
   8   7   2        7.10      -77.95     45.23 o 
   9   7   2       86.52       -1.40     53.43 o 
  10   7   2       54.26      137.53     85.01 o 
   0   8   2     2325.97     2502.71     56.01 o 
   1   8   2      957.70      933.40     32.23 o 
   2   8   2      243.79      179.34     33.83 o 
   3   8   2     1538.07     1513.98     60.48 o 
   4   8   2      125.63      131.76     36.58 o 
   5   8   2     1163.94     1296.07     84.43 o 
   6   8   2        6.29       22.50     51.13 o 
   7   8   2      362.86      466.57     84.39 o 
   8   8   2       61.69       29.68     54.75 o 
   9   8   2      140.44      280.80     69.43 o 
  10   8   2      358.76      239.59     72.14 o 
   1   9   2    17433.22    17795.25    164.35 o 
   2   9   2      326.34      339.95     45.53 o 
   3   9   2      947.74      920.89     54.00 o 
   4   9   2       60.41       80.03     37.80 o 
   5   9   2     1677.54     1751.96     97.43 o 
   6   9   2      223.04      165.23     58.36 o 
   7   9   2       12.71      -68.23     54.00 o 
   8   9   2      167.07      162.24     65.43 o 
   9   9   2       66.76       44.21     64.43 o 
   0  10   2       35.41      -62.66     64.63 o 
   1  10   2     3674.54     3796.34     95.20 o 
   2  10   2      673.43      658.59     49.01 o 
   3  10   2     4173.12     4297.52     95.32 o 
   4  10   2        0.07       -9.84     38.73 o 
   5  10   2       97.97       76.69     55.80 o 
   6  10   2       78.61      158.65     60.33 o 
   7  10   2      187.12      285.55     70.36 o 
   8  10   2        7.90        8.95     62.16 o 
   1  11   2       20.25      -66.26     50.20 o 
   2  11   2      133.54      135.72     58.40 o 
   3  11   2      796.85      906.78     59.19 o 
   4  11   2      201.49      200.10     46.71 o 
   5  11   2      576.12      490.21    100.98 o 
   6  11   2      137.95      175.71     64.43 o 
   7  11   2      875.95      961.39     94.30 o 
   8  11   2        2.66       21.49     64.54 o 
   0  12   2      315.49      289.63     96.58 o 
   1  12   2     1300.26     1175.15     93.48 o 
   2  12   2       33.78     -104.67     52.34 o 
   3  12   2      201.01      154.62     67.64 o 
   4  12   2       51.29      -12.58     68.01 o 
   5  12   2      626.22      819.89    144.89 o 
   6  12   2        3.72       31.48     61.79 o 
   7  12   2      440.86      546.11     85.87 o 
   1  13   2     1067.41     1106.62     97.31 o 
   2  13   2       28.69        9.94     62.36 o 
   3  13   2      240.19      141.69     69.97 o 
   4  13   2        5.60      -41.39    105.77 o 
   5  13   2     1242.45     1068.74    159.59 o 
   6  13   2      128.03        7.83    105.53 o 
   0  14   2      274.39      174.36    103.82 o 
   1  14   2       89.75       63.66     92.80 o 
   2  14   2        7.08     -119.63     59.81 o 
   3  14   2       30.77     -138.19     69.10 o 
   4  14   2      136.25      -78.32     91.97 o 
   5  14   2      143.76       81.45    109.06 o 
   1  15   2        3.28      -44.53     83.50 o 
   2  15   2       97.27        8.01    114.13 o 
   3  15   2      446.42      378.55    121.35 o 
   1   1   3     9451.96     9655.13     58.87 o 
   2   1   3    52552.03    53188.27    296.47 o 
   3   1   3     1408.43     1312.85     44.01 o 
   4   1   3     7527.06     7517.16    103.03 o 
   5   1   3      205.64      194.99     38.00 o 
   6   1   3      321.93      258.65     42.18 o 
   7   1   3      229.56      281.65     50.06 o 
   8   1   3       22.05      -63.36     52.34 o 
   9   1   3      163.24      173.00     67.87 o 
  10   1   3      307.06      325.39     64.33 o 
  11   1   3        2.67       74.86     76.98 o 
   0   2   3     7123.53     7416.18     93.89 o 
   1   2   3    55112.96    55445.42    218.58 o 
   2   2   3     2950.06     3145.18     41.31 o 
   3   2   3     3385.05     3500.81     57.01 o 
   4   2   3      171.32      133.68     60.50 o 
   5   2   3       88.49       46.83     45.07 o 
   6   2   3       11.18      115.61     36.61 o 
   7   2   3      971.18     1128.42     61.86 o 
   8   2   3      236.52      199.62     67.14 o 
   9   2   3       45.54       18.33     50.55 o 
  10   2   3      419.10      388.58     66.45 o 
  11   2   3      289.29      369.82     69.71 o 
   1   3   3    17225.34    17224.45    102.88 o 
   2   3   3     2316.17     2114.74     33.17 o 
   3   3   3      748.23      837.11     40.52 o 
   4   3   3      122.52      102.56     29.57 o 
   5   3   3      431.07      442.55     37.11 o 
   6   3   3      193.56      274.39     38.95 o 
   7   3   3     1190.38     1188.39     82.51 o 
   8   3   3      801.86      929.74     63.89 o 
   9   3   3      702.98      652.06     60.89 o 
  10   3   3       48.37       95.83     52.34 o 
  11   3   3      223.55      293.65     69.09 o 
   0   4   3     6643.60     6468.23     60.43 o 
   1   4   3      121.14      138.26     17.76 o 
   2   4   3     1987.73     2186.54     28.71 o 
   3   4   3       33.17       -5.74     18.55 o 
   4   4   3      459.01      442.39     34.90 o 
   5   4   3     1563.51     1577.96     68.34 o 
   6   4   3       14.66       15.38     32.46 o 
   7   4   3     1643.80     1709.71     73.33 o 
   8   4   3      432.60      508.21     68.22 o 
   9   4   3       54.06       81.05     39.98 o 
  10   4   3       43.32      120.65     47.59 o 
  11   4   3        3.56      103.92     71.84 o 
   1   5   3        7.13       52.59     18.42 o 
   2   5   3     1094.11     1149.56     35.20 o 
   3   5   3      231.79      242.47     24.87 o 
   4   5   3     1982.20     1873.93     74.23 o 
   5   5   3      638.95      732.66     46.12 o 
   6   5   3      219.25      207.95     46.92 o 
   7   5   3      907.62      830.72     54.94 o 
   8   5   3     1933.53     1909.53     91.99 o 
   9   5   3       23.15       32.75     42.49 o 
  10   5   3       74.37      112.18    119.69 o 
  11   5   3       71.31     -138.96     69.48 o 
   0   6   3    12423.93    12928.16    163.43 o 
   1   6   3      204.63      237.63     23.87 o 
   2   6   3     1830.52     1762.68     42.15 o 
   3   6   3     1363.21     1430.14     54.13 o 
   4   6   3       52.17       51.67     23.04 o 
   5   6   3      528.89      472.59     47.39 o 
   6   6   3     2617.74     2619.51     72.35 o 
   7   6   3      671.46      660.99     61.70 o 
   8   6   3     1014.26     1022.19     72.36 o 
   9   6   3        8.08      -26.82     51.96 o 
  10   6   3      107.38       93.08     59.14 o 
   1   7   3       53.20       69.82     20.37 o 
   2   7   3      467.42      462.24     36.69 o 
   3   7   3      143.27      136.37     23.42 o 
   4   7   3     4443.64     4476.81     95.17 o 
   5   7   3      629.71      692.78     52.75 o 
   6   7   3       54.01       99.98     54.23 o 
   7   7   3      139.48      118.55     77.16 o 
   8   7   3       18.17      -13.91     50.70 o 
   9   7   3      164.85       49.46     54.79 o 
  10   7   3      176.69      191.95     65.63 o 
   0   8   3      181.37      245.86     28.37 o 
   1   8   3      892.70      892.40     34.29 o 
   2   8   3      251.04      226.14     34.95 o 
   3   8   3       68.25       51.50     31.91 o 
   4   8   3        9.86        1.28     33.58 o 
   5   8   3     2190.62     2089.98    101.72 o 
   6   8   3     1192.68     1215.11     87.95 o 
   7   8   3       84.20       61.40     56.41 o 
   8   8   3      130.44      252.76     64.89 o 
   9   8   3      155.41      129.97     64.20 o 
   1   9   3      806.68      856.48     46.46 o 
   2   9   3      247.89      278.03     39.14 o 
   3   9   3      154.91      125.45     39.17 o 
   4   9   3      218.69      186.01     41.32 o 
   5   9   3        4.25       56.15     52.03 o 
   6   9   3        2.70        3.64     53.35 o 
   7   9   3      411.79      440.08     80.66 o 
   8   9   3        3.90       53.25     60.28 o 
   9   9   3        5.95     -139.48     69.74 o 
   0  10   3       94.42        3.06     72.03 o 
   1  10   3        4.38        1.51     38.12 o 
   2  10   3       63.25       53.30     35.96 o 
   3  10   3     1020.23     1044.35     60.60 o 
   4  10   3      129.40      142.05     42.70 o 
   5  10   3      158.56      152.47     59.73 o 
   6  10   3     1011.98     1109.75     91.25 o 
   7  10   3       61.42       16.93     59.02 o 
   8  10   3      149.72       87.91     65.64 o 
   1  11   3        1.20      -14.70     50.19 o 
   2  11   3        8.25      -28.57     54.05 o 
   3  11   3       47.63       27.19     39.64 o 
   4  11   3      223.02      182.20     50.15 o 
   5  11   3       69.02       87.14     56.23 o 
   6  11   3      177.86      162.04     63.54 o 
   7  11   3      164.77      226.17     70.27 o 
   8  11   3        7.98       11.32    102.27 o 
   0  12   3     1377.21     1378.61    140.80 o 
   1  12   3        7.46      -32.88     54.94 o 
   2  12   3     1016.38      890.59     88.07 o 
   3  12   3        0.11     -108.10     54.05 o 
   4  12   3        3.51      -50.34     70.36 o 
   5  12   3       18.69        0.50     68.83 o 
   6  12   3      950.35      973.71     92.96 o 
   7  12   3       45.15       16.60     66.42 o 
   1  13   3       77.22       24.21     59.04 o 
   2  13   3        3.56     -114.74     57.37 o 
   3  13   3      110.39      -43.85     61.12 o 
   4  13   3       46.39      -28.21    169.81 o 
   5  13   3      395.05      437.79    130.94 o 
   6  13   3       15.29      -62.58    103.03 o 
   0  14   3      390.87      344.85    112.51 o 
   1  14   3      242.84      203.98     76.04 o 
   2  14   3      153.64       87.30     69.66 o 
   3  14   3       35.38      -28.65     76.78 o 
   4  14   3       90.08       -0.27    101.93 o 
   5  14   3      101.62      -47.13     97.81 o 
   1  15   3        4.58      -99.35     69.10 o 
   2  15   3       73.53      -61.44     72.91 o 
   3  15   3      233.90      -22.91    104.04 o 
   0   0   4     9371.74     9069.71    135.72 o 
   1   0   4     5163.37     5089.09     84.10 o 
   2   0   4    51211.84    51154.10    376.54 o 
   3   0   4       79.60       92.11     79.65 o 
   4   0   4     8321.16     8092.35    152.27 o 
   5   0   4     7256.26     7829.19    167.83 o 
   6   0   4     1540.45     1426.13     92.45 o 
   7   0   4     1691.39     1619.89    114.88 o 
   8   0   4       38.21       36.41     65.71 o 
   9   0   4       25.35       51.13     71.98 o 
  10   0   4        4.90     -125.95    136.04 o 
  11   0   4      189.84      187.23    105.45 o 
   1   1   4      801.73      780.14     19.94 o 
   2   1   4    18891.45    19076.98    131.55 o 
   3   1   4     4108.85     4352.31     62.71 o 
   4   1   4     2113.70     2230.86     61.07 o 
   5   1   4     1296.01     1285.76     61.30 o 
   6   1   4      564.53      520.08     49.79 o 
   7   1   4       25.81      -31.12     41.20 o 
   8   1   4       26.31       -6.86     38.65 o 
   9   1   4       68.92       76.90     66.18 o 
  10   1   4      234.31      310.41     63.29 o 
  11   1   4      187.78       81.35     70.17 o 
   0   2   4      677.15      663.00     26.03 o 
   1   2   4     2673.55     2568.37     29.92 o 
   2   2   4     9350.00     9554.08     75.73 o 
   3   2   4      404.15      413.90     24.70 o 
   4   2   4      399.63      370.51     32.35 o 
   5   2   4       62.83       11.47     26.99 o 
   6   2   4      708.66      638.33     46.44 o 
   7   2   4      317.12      296.31     42.11 o 
   8   2   4      810.89      838.41     66.60 o 
   9   2   4      140.41      131.82     52.55 o 
  10   2   4      566.09      537.04     84.28 o 
  11   2   4      262.90      369.73    105.44 o 
   1   3   4       36.82       72.64     19.42 o 
   2   3   4    17411.80    17559.49    116.89 o 
   3   3   4       62.68       32.93     21.91 o 
   4   3   4       83.63      115.99     27.34 o 
   5   3   4      574.25      529.18     39.90 o 
   6   3   4      988.48     1033.41     54.88 o 
   7   3   4        7.51       75.88     38.88 o 
   8   3   4     1130.20     1147.58     68.46 o 
   9   3   4       72.17       96.21     45.28 o 
  10   3   4        0.16      -13.58     51.09 o 
  11   3   4        0.39       -2.07     64.20 o 
   0   4   4    15443.63    15383.25    109.27 o 
   1   4   4    10175.26    10358.76     83.88 o 
   2   4   4     1010.91     1017.26     24.99 o 
   3   4   4        2.15       25.76     22.49 o 
   4   4   4     5897.59     5876.25     86.46 o 
   5   4   4       27.13       11.23     27.24 o 
   6   4   4       50.07       21.97     31.85 o 
   7   4   4     1048.06      978.25     60.40 o 
   8   4   4      117.49      178.81     46.06 o 
   9   4   4       52.51       13.75     48.82 o 
  10   4   4      470.64      519.98     60.85 o 
  11   4   4       36.33      141.16     86.43 o 
   1   5   4      102.08      116.66     19.75 o 
   2   5   4      302.03      315.33     25.14 o 
   3   5   4       66.06       53.77     17.58 o 
   4   5   4     2723.05     2742.57     60.03 o 
   5   5   4      938.29      971.70     57.54 o 
   6   5   4      412.71      421.50     44.43 o 
   7   5   4      100.38      138.05     50.89 o 
   8   5   4       43.79       97.28     38.49 o 
   9   5   4      782.58      837.97     70.91 o 
  10   5   4      963.84     1018.72    102.87 o 
   0   6   4      963.99     1057.00     40.92 o 
   1   6   4      719.55      808.30     34.06 o 
   2   6   4      835.96      870.12     54.20 o 
   3   6   4      530.25      600.51     32.05 o 
   4   6   4      150.67      159.32     29.45 o 
   5   6   4       41.62       81.75     29.15 o 
   6   6   4       15.72       73.68     35.87 o 
   7   6   4        0.60      -61.60     39.48 o 
   8   6   4     1728.60     1735.80     89.28 o 
   9   6   4      170.56      115.09     56.02 o 
  10   6   4       20.09      136.28     70.02 o 
   1   7   4     1402.75     1407.80     40.17 o 
   2   7   4     3820.79     3512.59     56.89 o 
   3   7   4       47.61       62.76     22.57 o 
   4   7   4     1807.50     1755.54     54.49 o 
   5   7   4      433.71      563.48     49.56 o 
   6   7   4      180.26      209.59     57.10 o 
   7   7   4      183.15      134.13     56.61 o 
   8   7   4       55.48       34.92     53.32 o 
   9   7   4       11.61      -11.37     51.81 o 
  10   7   4      111.86      121.51     68.28 o 
   0   8   4     2779.29     2787.01    113.38 o 
   1   8   4      269.27      238.67     25.67 o 
   2   8   4     2899.33     2966.37     70.51 o 
   3   8   4     1383.82     1437.68     59.34 o 
   4   8   4     2385.31     2362.60    122.78 o 
   5   8   4       83.49       66.88     61.90 o 
   6   8   4      356.04      442.60     66.91 o 
   7   8   4        8.80       94.77     57.72 o 
   8   8   4       30.39       35.70     56.67 o 
   9   8   4        0.68       28.37     59.46 o 
   1   9   4     1076.74     1010.50     47.97 o 
   2   9   4       40.96      135.83     35.46 o 
   3   9   4       88.42       46.05     37.01 o 
   4   9   4     1141.07     1142.58     59.77 o 
   5   9   4     1061.57     1078.63     81.90 o 
   6   9   4      200.17      232.01     61.73 o 
   7   9   4     1373.24     1346.31     99.15 o 
   8   9   4       78.51       66.70    101.53 o 
   9   9   4      100.67      247.36     72.80 o 
   0  10   4      581.83      542.56     98.06 o 
   1  10   4     1101.56     1150.03     66.04 o 
   2  10   4      180.01      164.57     38.96 o 
   3  10   4      738.81      727.37     54.23 o 
   4  10   4      899.92      928.14     59.46 o 
   5  10   4      461.07      486.56     68.69 o 
   6  10   4        3.91      -38.34     57.73 o 
   7  10   4       82.28      126.98     64.45 o 
   8  10   4      185.53      273.34     72.98 o 
   1  11   4      123.38        6.40     54.05 o 
   2  11   4     1350.67     1387.69     96.03 o 
   3  11   4       12.38       -0.08     53.96 o 
   4  11   4       24.71      -16.92     45.25 o 
   5  11   4      679.56      777.29     79.61 o 
   6  11   4      118.31       36.87     67.89 o 
   7  11   4      105.28      137.93     66.65 o 
   8  11   4       58.05      -46.53     71.00 o 
   0  12   4      102.48        1.55     80.21 o 
   1  12   4      138.98       73.01     59.00 o 
   2  12   4       59.04       48.05     63.38 o 
   3  12   4       23.60      -44.72     57.45 o 
   4  12   4      365.72      383.86     86.33 o 
   5  12   4        9.53      -14.02     65.31 o 
   6  12   4       19.42      -13.07     65.85 o 
   7  12   4      331.21      355.88     78.83 o 
   1  13   4      187.00       75.24     65.60 o 
   2  13   4       23.14      -10.69     87.33 o 
   3  13   4      229.13      124.17     70.50 o 
   4  13   4      598.20      690.65    100.41 o 
   5  13   4      281.89      261.78    204.86 o 
   6  13   4      150.31      509.48    423.73 o 
   0  14   4      235.36      -58.63     95.97 o 
   1  14   4      736.31      567.14     86.85 o 
   2  14   4        3.68     -111.17     55.58 o 
   3  14   4       60.16      -67.48     73.51 o 
   4  14   4      275.82      -19.71     97.74 o 
   5  14   4      315.24       97.62    105.58 o 
   1  15   4      119.32      -12.55     71.11 o 
   2  15   4      962.14      813.72    102.23 o 
   3  15   4        3.12     -103.26     84.25 o 
   1   1   5        8.25       -7.78     12.59 o 
   2   1   5     7036.98     7308.58     73.92 o 
   3   1   5     3925.64     3858.84     60.15 o 
   4   1   5     1005.72      953.95     42.68 o 
   5   1   5     8201.14     8145.65    120.17 o 
   6   1   5       41.65       41.13     31.38 o 
   7   1   5      447.75      445.33     47.10 o 
   8   1   5      698.26      782.96     60.39 o 
   9   1   5      204.44      251.16     59.40 o 
  10   1   5        5.30        6.78     66.75 o 
  11   1   5       61.89      168.58     65.94 o 
   0   2   5     1651.80     1683.35     33.43 o 
   1   2   5        0.81        8.30     11.78 o 
   2   2   5    26963.66    27518.52    182.85 o 
   3   2   5     2532.49     2485.58     39.92 o 
   4   2   5        4.85      -20.88     23.34 o 
   5   2   5     2288.48     2292.38     61.53 o 
   6   2   5        1.05       -4.93     30.30 o 
   7   2   5       82.93       31.58     45.53 o 
   8   2   5       52.69      123.78     43.09 o 
   9   2   5     1074.16      937.78     77.86 o 
  10   2   5       87.92       -8.59     52.85 o 
  11   2   5        0.01      -65.75     53.37 o 
   1   3   5    21759.90    21794.11    126.74 o 
   2   3   5      312.56      377.75     31.01 o 
   3   3   5       10.87        3.51     21.29 o 
   4   3   5      421.47      399.57     40.76 o 
   5   3   5     2589.65     2673.45     65.19 o 
   6   3   5       33.06       14.08     31.88 o 
   7   3   5     4660.92     4644.67    130.66 o 
   8   3   5      149.59      221.69     44.78 o 
   9   3   5       29.58       46.75     43.98 o 
  10   3   5      359.16      227.36     71.73 o 
  11   3   5       63.63      -60.24     55.45 o 
   0   4   5     4502.37     4582.95     66.61 o 
   1   4   5      360.51      344.96     23.38 o 
   2   4   5     1002.81     1130.66     24.10 o 
   3   4   5      372.51      427.44     25.82 o 
   4   4   5      783.49      874.92     43.94 o 
   5   4   5      157.21      161.38     31.66 o 
   6   4   5        1.55      -23.43     31.57 o 
   7   4   5      916.45      910.75     94.87 o 
   8   4   5      629.91      602.27     56.74 o 
   9   4   5      169.61      196.61     60.06 o 
  10   4   5       62.70       92.93     45.65 o 
  11   4   5        0.72      -14.79     64.12 o 
   1   5   5     7112.23     7529.66     74.48 o 
   2   5   5      712.69      675.43     32.70 o 
   3   5   5       54.56       47.51     18.24 o 
   4   5   5      444.01      526.94     35.41 o 
   5   5   5       75.54       70.50     29.12 o 
   6   5   5      151.65      166.42     38.55 o 
   7   5   5      338.65      360.32     48.02 o 
   8   5   5        3.78       -5.53     38.19 o 
   9   5   5       13.49       43.76     43.65 o 
  10   5   5       48.40      -17.17     63.24 o 
   0   6   5      249.64      228.87     37.83 o 
   1   6   5     1384.51     1730.15     58.59 o 
   2   6   5        5.36        4.08     20.74 o 
   3   6   5      418.83      388.42     31.09 o 
   4   6   5     1400.74     1516.27     59.43 o 
   5   6   5        3.12        0.03     26.49 o 
   6   6   5      718.40      708.31     49.16 o 
   7   6   5      389.27      412.37     54.09 o 
   8   6   5      414.07      469.46     59.72 o 
   9   6   5      282.16      452.99     69.73 o 
  10   6   5        0.01      -11.33     62.38 o 
   1   7   5      577.70      604.88     31.17 o 
   2   7   5       22.57      -27.68     20.92 o 
   3   7   5       25.74       27.20     22.63 o 
   4   7   5      927.75      888.64     44.65 o 
   5   7   5       13.42       -0.92     35.66 o 
   6   7   5      387.35      287.23     48.61 o 
   7   7   5       15.15       -0.98     48.22 o 
   8   7   5       10.02       21.83     51.75 o 
   9   7   5      177.75       58.69     56.56 o 
  10   7   5      235.41      236.09     67.65 o 
   0   8   5       60.48       23.10     23.90 o 
   1   8   5      931.93      958.98     38.48 o 
   2   8   5      116.78      100.32     25.33 o 
   3   8   5     2765.63     2582.65     55.98 o 
   4   8   5     4225.95     4328.18    100.16 o 
   5   8   5      494.55      531.64     84.24 o 
   6   8   5      157.74      187.44     59.18 o 
   7   8   5       82.72       81.43     72.10 o 
   8   8   5      221.79      290.23     66.32 o 
   9   8   5      340.43      393.59     74.77 o 
   1   9   5      585.70      667.45     35.13 o 
   2   9   5      867.05      869.59     50.10 o 
   3   9   5        0.13      -26.03     34.55 o 
   4   9   5        2.93        4.28     37.04 o 
   5   9   5      555.48      611.93     69.60 o 
   6   9   5        8.95       45.95     55.21 o 
   7   9   5      244.83      143.31     61.29 o 
   8   9   5      251.99      315.04     70.67 o 
   9   9   5       14.24       33.27     71.92 o 
   0  10   5      723.59      712.85    105.42 o 
   1  10   5     1344.24     1264.86     72.01 o 
   2  10   5      348.94      325.44     43.02 o 
   3  10   5      284.54      261.17     44.97 o 
   4  10   5       94.57       53.94     47.54 o 
   5  10   5       92.03       98.39     55.20 o 
   6  10   5       25.69       44.02     57.66 o 
   7  10   5       75.60      131.40     68.33 o 
   8  10   5      204.35      181.26     69.98 o 
   1  11   5      126.98       95.47     57.81 o 
   2  11   5     1423.25     1455.55     97.45 o 
   3  11   5      114.10       49.10     47.79 o 
   4  11   5       20.42      -58.78     42.54 o 
   5  11   5       51.39       11.14     54.48 o 
   6  11   5       79.39      118.13     63.13 o 
   7  11   5      140.43      148.31     68.79 o 
   8  11   5        0.21      -28.30     63.54 o 
   0  12   5     1906.60     1808.24    162.80 o 
   1  12   5       94.05       64.84     73.21 o 
   2  12   5       79.25      -29.91     56.56 o 
   3  12   5      146.30      114.39     63.95 o 
   4  12   5     1099.44     1051.51    108.91 o 
   5  12   5       16.54     -120.42     62.03 o 
   6  12   5       33.22      -61.61     58.84 o 
   7  12   5        6.80       41.78     65.09 o 
   1  13   5       74.50      -39.49     62.17 o 
   2  13   5      213.53      198.66    100.25 o 
   3  13   5        8.39     -133.86     66.93 o 
   4  13   5        2.59        6.37     72.63 o 
   5  13   5       16.96        2.78     97.06 o 
   6  13   5       56.62      104.36    113.57 o 
   0  14   5      199.46       23.79     96.42 o 
   1  14   5       71.73      -39.51     62.68 o 
   2  14   5        0.79      -62.02     66.17 o 
   3  14   5      348.95      199.27    112.23 o 
   4  14   5      420.66      399.48    123.90 o 
   5  14   5       29.63       65.53    109.20 o 
   1  15   5        3.49      -68.24     68.77 o 
   2  15   5      132.72       91.20     92.44 o 
   3  15   5        3.61     -150.41     75.21 o 
   0   0   6    19617.40    19710.72    270.80 o 
   1   0   6     8599.83     8354.20     87.78 o 
   2   0   6    11457.26    11098.49    158.74 o 
   3   0   6      634.10      507.99     41.86 o 
   4   0   6     1012.14      877.93     50.86 o 
   5   0   6      332.58      303.37     58.05 o 
   6   0   6      406.45      454.40     67.06 o 
   7   0   6       34.61       37.30     62.10 o 
   8   0   6      694.11      636.85     95.96 o 
   9   0   6      555.62      482.88     92.49 o 
  10   0   6       29.54       23.17     76.40 o 
  11   0   6       13.04       55.88     87.73 o 
   1   1   6    11133.05    10897.23     86.72 o 
   2   1   6    23216.13    23320.79    159.42 o 
   3   1   6      816.34      898.49     36.29 o 
   4   1   6      311.65      294.40     30.88 o 
   5   1   6       44.64       37.74     28.42 o 
   6   1   6     1133.82     1055.61     54.11 o 
   7   1   6       92.88      127.32     39.20 o 
   8   1   6      529.13      614.25     56.38 o 
   9   1   6      306.15      217.11     56.94 o 
  10   1   6       94.03      185.59     57.52 o 
  11   1   6       23.51       35.68     60.10 o 
   0   2   6     2861.04     2795.74     61.90 o 
   1   2   6     4653.94     4801.91     60.95 o 
   2   2   6     1515.42     1461.68     38.18 o 
   3   2   6    14428.71    14281.95    127.94 o 
   4   2   6     4252.05     4198.61     57.39 o 
   5   2   6       32.46      -10.08     29.00 o 
   6   2   6     1564.30     1566.46     62.48 o 
   7   2   6      986.53      919.69     64.95 o 
   8   2   6      627.71      773.75     82.07 o 
   9   2   6      253.48      405.29     61.73 o 
  10   2   6       41.83       81.48     54.91 o 
  11   2   6       37.07       93.09     69.52 o 
   1   3   6    15756.47    16348.35     90.93 o 
   2   3   6     5286.83     5283.54     57.24 o 
   3   3   6      484.06      458.76     24.83 o 
   4   3   6     1266.10     1301.17     40.66 o 
   5   3   6      512.15      539.28     45.84 o 
   6   3   6     1749.29     1771.90    116.40 o 
   7   3   6       59.31      117.58     41.63 o 
   8   3   6      452.55      545.41     54.65 o 
   9   3   6     2031.42     1898.72    109.08 o 
  10   3   6      236.04      259.58     84.80 o 
  11   3   6        0.63       95.19     61.63 o 
   0   4   6     1360.54     1388.53    120.11 o 
   1   4   6      144.91      209.91     20.98 o 
   2   4   6     3467.57     3675.85     39.65 o 
   3   4   6    15956.42    16874.33    126.61 o 
   4   4   6      116.06      170.06     29.05 o 
   5   4   6     2699.18     2642.61     69.28 o 
   6   4   6        5.38       -4.92     33.91 o 
   7   4   6      933.87      876.16     61.84 o 
   8   4   6     1104.24     1020.80     71.75 o 
   9   4   6      331.57      245.37     52.44 o 
  10   4   6      115.71       87.54     53.84 o 
  11   4   6      114.38        5.34     65.25 o 
   1   5   6      406.15      366.02     31.91 o 
   2   5   6     1223.08     1001.70     37.94 o 
   3   5   6     2521.65     2538.79     46.21 o 
   4   5   6      707.62      719.19     47.74 o 
   5   5   6        5.77        0.10     27.58 o 
   6   5   6      274.06      308.57     42.77 o 
   7   5   6       29.40      -13.11     37.15 o 
   8   5   6      479.80      462.75     54.04 o 
   9   5   6      162.46      156.46     48.86 o 
  10   5   6      127.69      121.11     64.26 o 
   0   6   6      639.61      495.18     34.70 o 
   1   6   6      208.58      198.35     33.18 o 
   2   6   6       50.24      -12.63     21.14 o 
   3   6   6     1042.33      982.75     38.40 o 
   4   6   6     7161.07     7141.09     91.27 o 
   5   6   6      375.93      404.87     39.03 o 
   6   6   6       64.66      111.78     40.87 o 
   7   6   6      380.99      411.75     60.25 o 
   8   6   6        5.55       66.80     43.92 o 
   9   6   6       11.64       27.33     55.09 o 
  10   6   6       92.69      170.15     71.63 o 
   1   7   6      790.68      774.15     40.13 o 
   2   7   6     1343.55     1346.87     42.92 o 
   3   7   6     1047.57     1164.54     42.06 o 
   4   7   6      344.17      374.04     35.67 o 
   5   7   6     1105.81     1116.53     63.31 o 
   6   7   6      156.57      193.55     46.29 o 
   7   7   6       38.54      104.45     54.84 o 
   8   7   6        8.03        9.52     51.91 o 
   9   7   6        0.61       48.48     59.32 o 
  10   7   6      475.17      583.58     94.29 o 
   0   8   6      366.75      339.94     44.97 o 
   1   8   6      146.13      206.68     27.10 o 
   2   8   6       48.07       59.07     25.85 o 
   3   8   6      204.46      208.77     31.91 o 
   4   8   6      153.95      146.40     41.27 o 
   5   8   6      100.99       60.26     50.05 o 
   6   8   6      310.06      230.75     60.52 o 
   7   8   6        2.90       57.13     54.46 o 
   8   8   6      378.30      451.92     73.95 o 
   9   8   6       83.76       66.36     60.06 o 
   1   9   6     4542.66     4667.61     70.12 o 
   2   9   6       11.85      -33.24     41.18 o 
   3   9   6     2672.73     2721.58     78.57 o 
   4   9   6        4.15      -29.39     38.94 o 
   5   9   6     1105.00     1050.30     82.23 o 
   6   9   6      178.68      119.83     59.39 o 
   7   9   6      724.70      768.76     84.58 o 
   8   9   6      505.78      583.02     79.68 o 
   9   9   6       34.23      -10.62     61.99 o 
   0  10   6       27.92       12.24     71.02 o 
   1  10   6        0.69      -34.22     38.02 o 
   2  10   6      487.47      597.53     48.85 o 
   3  10   6     1579.97     1619.80     70.18 o 
   4  10   6      587.44      608.80     54.04 o 
   5  10   6      252.30      227.16     68.79 o 
   6  10   6      125.42      139.67     61.09 o 
   7  10   6        0.01      -54.75     55.35 o 
   8  10   6      300.74      420.15     78.37 o 
   1  11   6      685.80      673.10     76.10 o 
   2  11   6       17.77        0.39     43.56 o 
   3  11   6      714.97      615.24     62.95 o 
   4  11   6       30.37       60.41     45.38 o 
   5  11   6      167.71       65.41     58.19 o 
   6  11   6      214.13      262.37     67.41 o 
   7  11   6        3.59       63.24     66.40 o 
   8  11   6       98.00       80.01     84.06 o 
   0  12   6     1856.31     2090.51    178.41 o 
   1  12   6       26.01      -64.05     53.52 o 
   2  12   6       32.97       14.74     59.29 o 
   3  12   6      193.84       68.86     61.98 o 
   4  12   6      517.58      410.61     86.54 o 
   5  12   6       69.61       80.50     72.31 o 
   6  12   6      321.72      273.07     71.08 o 
   7  12   6      229.95      121.83     73.67 o 
   1  13   6      682.10      550.21     82.22 o 
   2  13   6      820.74      791.86     90.49 o 
   3  13   6      214.71      282.29     85.41 o 
   4  13   6       11.46      -71.71     70.41 o 
   5  13   6       14.96      -87.34    107.05 o 
   6  13   6       54.76       43.35    183.83 o 
   0  14   6      171.05      209.46    106.56 o 
   1  14   6        2.12        9.85     65.25 o 
   2  14   6       16.23      -34.25     68.14 o 
   3  14   6       44.33       18.41     82.02 o 
   4  14   6      223.76      324.40    117.14 o 
   5  14   6      371.61      235.75    114.24 o 
   1  15   6      177.99       59.90     75.16 o 
   2  15   6      556.75      502.38    110.88 o 
   3  15   6       10.85     -129.46     81.41 o 
   1   1   7    21473.25    21834.33    145.20 o 
   2   1   7    23061.30    22743.49    158.07 o 
   3   1   7    10764.51    11566.47    108.54 o 
   4   1   7     4685.18     4472.35     62.02 o 
   5   1   7      248.77      175.30     32.21 o 
   6   1   7       40.32       31.61     26.03 o 
   7   1   7      139.16       85.95     32.63 o 
   8   1   7      859.76      961.40     63.44 o 
   9   1   7      552.67      596.43     67.16 o 
  10   1   7      626.48      596.10     72.28 o 
  11   1   7      119.92       43.24     67.05 o 
   0   2   7     2783.63     2634.61    110.05 o 
   1   2   7     1262.26     1309.17     34.75 o 
   2   2   7     1939.80     1821.06     41.96 o 
   3   2   7     2157.40     2223.47     77.45 o 
   4   2   7      404.57      476.33     41.82 o 
   5   2   7        8.46       11.89     27.19 o 
   6   2   7      532.11      592.97     46.34 o 
   7   2   7        2.53      -30.21     35.74 o 
   8   2   7        2.54      -10.56     48.64 o 
   9   2   7        4.08       63.88     49.25 o 
  10   2   7       32.01        9.89     65.48 o 
  11   2   7        6.31       -3.54     86.09 o 
   1   3   7      166.52      173.07     14.76 o 
   2   3   7     8730.94     8693.80     76.69 o 
   3   3   7        1.37      -25.14     30.49 o 
   4   3   7     9626.51     9734.88    115.19 o 
   5   3   7      719.58      675.97     45.23 o 
   6   3   7       29.46       29.28     38.20 o 
   7   3   7      179.24      185.98     57.61 o 
   8   3   7      772.66      810.81     69.53 o 
   9   3   7       71.64        4.33     84.37 o 
  10   3   7      775.83      792.91     80.40 o 
  11   3   7       12.96      -19.09     54.30 o 
   0   4   7     3034.36     2957.60     91.82 o 
   1   4   7      275.16      305.88     16.26 o 
   2   4   7     3840.23     4099.94     43.13 o 
   3   4   7        7.66       15.94     19.23 o 
   4   4   7     2912.35     2938.24     65.21 o 
   5   4   7       17.75       22.36     29.35 o 
   6   4   7      158.05      151.44     38.22 o 
   7   4   7      190.96      217.14     44.62 o 
   8   4   7      276.75      346.57     55.44 o 
   9   4   7       13.58       -1.80     53.66 o 
  10   4   7      102.30      207.06     69.89 o 
  11   4   7        3.75        3.85     63.91 o 
   1   5   7     1942.32     2262.10     47.04 o 
   2   5   7     3151.36     3012.84     56.17 o 
   3   5   7     5880.65     6131.47    153.55 o 
   4   5   7     1125.75     1227.17     47.12 o 
   5   5   7        5.92      -17.45     28.52 o 
   6   5   7      174.83       98.63     36.69 o 
   7   5   7       36.81       42.42     39.00 o 
   8   5   7        0.21        0.42     38.15 o 
   9   5   7       21.55        9.31     49.30 o 
  10   5   7       11.08       76.51     60.29 o 
   0   6   7     4749.95     4758.44     78.87 o 
   1   6   7      170.39      124.17     24.50 o 
   2   6   7      409.63      388.99     28.86 o 
   3   6   7      182.15      123.86     25.43 o 
   4   6   7        2.30        9.96     23.17 o 
   5   6   7     1509.49     1450.34     56.02 o 
   6   6   7     1129.88     1213.34     60.84 o 
   7   6   7      352.99      351.05     58.00 o 
   8   6   7      576.39      615.24     62.56 o 
   9   6   7      179.76      119.46     58.32 o 
  10   6   7        0.08       33.16     80.21 o 
   1   7   7       26.95        6.34     24.83 o 
   2   7   7     1785.91     1775.22     49.24 o 
   3   7   7        7.19      -15.44     22.56 o 
   4   7   7     1652.49     1553.78     83.49 o 
   5   7   7      322.02      304.81     44.83 o 
   6   7   7      961.04      930.83     66.09 o 
   7   7   7       42.78        1.34     53.87 o 
   8   7   7     1466.40     1524.76    101.86 o 
   9   7   7      105.15       51.68     59.41 o 
  10   7   7       23.17      -11.39     63.18 o 
   0   8   7     5371.72     5441.13     88.61 o 
   1   8   7        0.21        4.54     27.27 o 
   2   8   7      826.86      885.92     40.54 o 
   3   8   7      102.81       95.19     28.54 o 
   4   8   7     1641.26     1699.89     73.29 o 
   5   8   7      846.07      910.15     76.77 o 
   6   8   7      429.74      383.43     65.44 o 
   7   8   7        3.50        8.28     53.09 o 
   8   8   7       81.47      153.07     62.85 o 
   9   8   7      109.13       58.64     61.53 o 
   1   9   7      886.59      946.07     42.70 o 
   2   9   7      123.06      136.93     36.53 o 
   3   9   7      338.30      296.76     42.88 o 
   4   9   7      264.90      260.11     47.49 o 
   5   9   7        4.75       49.91     52.64 o 
   6   9   7        1.10       18.83     54.02 o 
   7   9   7        1.49       21.21     57.50 o 
   8   9   7      292.96      270.31     71.00 o 
   9   9   7      118.90      201.53     69.88 o 
   0  10   7      922.42      727.13    102.95 o 
   1  10   7       54.65      169.01     43.82 o 
   2  10   7     1930.80     1973.78     84.92 o 
   3  10   7      771.80      732.92     54.05 o 
   4  10   7      935.50     1006.65     68.38 o 
   5  10   7       68.51       55.22     56.15 o 
   6  10   7      147.68      131.17     60.29 o 
   7  10   7      186.56      149.73     65.84 o 
   8  10   7      293.75      303.10     75.64 o 
   1  11   7       26.16       65.72     55.15 o 
   2  11   7        3.93      -47.84     43.29 o 
   3  11   7      855.86      880.79     69.46 o 
   4  11   7       21.65       37.25     45.25 o 
   5  11   7       78.65      232.50     62.21 o 
   6  11   7       98.56       77.39     60.98 o 
   7  11   7       70.76      110.51     67.15 o 
   8  11   7       15.50      -19.74    102.91 o 
   0  12   7     1203.98     1387.13    265.71 o 
   1  12   7       24.98       16.12     56.69 o 
   2  12   7      269.89      259.78     82.04 o 
   3  12   7       41.81       26.81     61.08 o 
   4  12   7       87.44       82.75     81.53 o 
   5  12   7        0.23      -63.90     63.62 o 
   6  12   7     1059.29     1193.38    121.79 o 
   7  12   7        6.99       20.66     67.03 o 
   1  13   7      194.95      114.06     65.51 o 
   2  13   7       10.25       54.61     84.24 o 
   3  13   7       77.08       37.62     77.21 o 
   4  13   7       12.22      -21.03     70.76 o 
   5  13   7       77.64       -2.32    106.73 o 
   6  13   7       10.63     -154.07     94.46 o 
   0  14   7     1305.72     1378.82    158.20 o 
   1  14   7       45.31     -106.64     65.85 o 
   2  14   7      272.73      145.00     75.85 o 
   3  14   7        0.08     -173.64     86.82 o 
   4  14   7      111.39       92.97    101.84 o 
   5  14   7      443.97      483.80    135.80 o 
   1  15   7        5.45      -85.63     68.62 o 
   2  15   7       48.65       81.90     91.56 o 
   3  15   7        6.70      102.87     92.76 o 
   1   0   8       90.96       98.36     28.83 o 
   2   0   8    35617.84    36184.05    254.48 o 
   3   0   8     2621.76     2326.45     60.07 o 
   4   0   8     4766.75     5038.64     94.92 o 
   5   0   8     8438.34     9079.30    150.03 o 
   6   0   8     1899.44     1869.35     86.92 o 
   7   0   8     2920.48     2948.48    102.34 o 
   8   0   8     1872.89     1834.15    130.37 o 
   9   0   8      143.82      160.48     78.30 o 
  10   0   8     1395.80     1268.51    201.99 o 
  11   0   8      148.77       98.62     90.75 o 
   1   1   8      171.27      159.00     21.57 o 
   2   1   8     2406.09     2263.86     64.75 o 
   3   1   8     2157.18     2157.49     52.04 o 
   4   1   8        1.09      -20.66     19.15 o 
   5   1   8      329.24      271.21     27.80 o 
   6   1   8     2762.04     2901.91     64.46 o 
   7   1   8       69.41       36.58     36.92 o 
   8   1   8        7.12        1.46     45.01 o 
   9   1   8     3306.79     3593.44    116.65 o 
  10   1   8      515.74      551.17     71.66 o 
  11   1   8       46.27      155.87    114.20 o 
   0   2   8      974.54      981.19    107.22 o 
   1   2   8      313.22      281.61     22.01 o 
   2   2   8        1.62      -25.37     17.58 o 
   3   2   8       77.10       51.05     28.38 o 
   4   2   8      212.13      180.81     33.76 o 
   5   2   8       31.59        2.29     26.52 o 
   6   2   8       18.54       63.04     25.12 o 
   7   2   8      857.22      820.46     57.47 o 
   8   2   8      473.46      366.56     51.11 o 
   9   2   8     1535.12     1448.28     88.66 o 
  10   2   8       13.59       81.94     57.77 o 
  11   2   8      775.59      948.00     91.80 o 
   1   3   8     4735.14     4619.86     54.91 o 
   2   3   8     8054.44     8718.41     78.21 o 
   3   3   8     5821.64     5806.90     80.77 o 
   4   3   8     2090.61     2144.12     83.92 o 
   5   3   8     2461.43     2225.05     64.94 o 
   6   3   8       46.78       40.75     34.78 o 
   7   3   8        2.33       54.97     41.77 o 
   8   3   8       71.26      105.98     44.83 o 
   9   3   8      312.62      264.16     59.32 o 
  10   3   8       65.20        0.22     51.58 o 
  11   3   8       33.72       99.14     60.41 o 
   0   4   8      980.12     1315.21     47.76 o 
   1   4   8      206.03      288.84     17.45 o 
   2   4   8      110.03      150.09     18.95 o 
   3   4   8    21247.26    21028.26    148.69 o 
   4   4   8      233.31      222.69     31.20 o 
   5   4   8      288.76      289.32     37.22 o 
   6   4   8      138.31      185.23     39.68 o 
   7   4   8     1155.88     1177.38     67.46 o 
   8   4   8      119.28      106.12     43.96 o 
   9   4   8       35.73       -8.52     47.48 o 
  10   4   8        1.49      -35.34     84.79 o 
  11   4   8       63.21       70.43     67.90 o 
   1   5   8     7120.59     7633.62     73.57 o 
   2   5   8     2789.20     2908.22     56.63 o 
   3   5   8       47.65       59.69     20.41 o 
   4   5   8     1716.14     1670.06     56.77 o 
   5   5   8      918.76      891.07     50.06 o 
   6   5   8      587.53      651.23     51.40 o 
   7   5   8       64.44       73.66     40.04 o 
   8   5   8      197.49      229.43     49.08 o 
   9   5   8      446.15      511.78     69.07 o 
  10   5   8       46.67       38.23     67.73 o 
   0   6   8     3547.49     3596.07     71.43 o 
   1   6   8     3876.45     4019.79     71.75 o 
   2   6   8       42.79       26.43     26.45 o 
   3   6   8     3358.26     3372.91     62.98 o 
   4   6   8     3638.44     3821.07     68.62 o 
   5   6   8      339.55      387.46     38.65 o 
   6   6   8       33.26       95.50     35.93 o 
   7   6   8      460.75      384.60     59.34 o 
   8   6   8      202.84      195.61     75.14 o 
   9   6   8      286.87      279.12     63.36 o 
  10   6   8       63.43       62.41     85.01 o 
   1   7   8     3965.01     3882.24     72.49 o 
   2   7   8      158.19      141.78     25.92 o 
   3   7   8     1194.49     1151.27     43.64 o 
   4   7   8        0.15        9.71     27.57 o 
   5   7   8     2629.30     2611.26     82.40 o 
   6   7   8        6.96        0.95     46.48 o 
   7   7   8      178.45      141.14     59.14 o 
   8   7   8       83.30      102.48     56.68 o 
   9   7   8      333.12      396.55     72.04 o 
  10   7   8      287.29      276.79    101.43 o 
   0   8   8      487.67      475.33     37.74 o 
   1   8   8     1113.57     1109.78     44.06 o 
   2   8   8      928.01      960.90     42.72 o 
   3   8   8     3957.83     3996.74     72.45 o 
   4   8   8      574.71      469.95     48.85 o 
   5   8   8      228.53      215.33     55.61 o 
   6   8   8       16.08       64.66     52.73 o 
   7   8   8     1493.72     1626.83    102.24 o 
   8   8   8      135.70      241.29     65.21 o 
   9   8   8        6.27      -29.61     55.96 o 
   1   9   8      955.50     1000.40     49.83 o 
   2   9   8     1215.05     1172.04     56.31 o 
   3   9   8     2398.12     2581.06     77.73 o 
   4   9   8       19.40       62.28     42.54 o 
   5   9   8       59.53       -2.72     62.26 o 
   6   9   8      126.48      143.94     70.63 o 
   7   9   8      163.77      115.03     61.84 o 
   8   9   8       50.37       80.31     75.59 o 
   9   9   8      785.64      745.12     88.97 o 
   0  10   8     1753.14     1779.84     90.72 o 
   1  10   8      763.65      831.44     62.69 o 
   2  10   8       54.48       47.33     44.90 o 
   3  10   8      484.09      496.05     50.44 o 
   4  10   8       59.38       95.99     60.88 o 
   5  10   8      316.81      350.65     65.58 o 
   6  10   8       15.92       50.31     62.54 o 
   7  10   8      903.94      838.54     88.49 o 
   8  10   8       35.92       -5.61     64.01 o 
   1  11   8      286.48      406.95     67.42 o 
   2  11   8      357.40      252.56     53.38 o 
   3  11   8     1032.39     1138.72     75.22 o 
   4  11   8       54.80      105.71     48.62 o 
   5  11   8      910.92     1054.58     86.64 o 
   6  11   8        1.38       73.75     61.00 o 
   7  11   8        3.90      -11.02     60.56 o 
   8  11   8       11.03        7.16     67.02 o 
   0  12   8      164.63       32.46     83.89 o 
   1  12   8      169.83      159.15     63.61 o 
   2  12   8      133.79       89.91     63.48 o 
   3  12   8      798.49      876.72    106.04 o 
   4  12   8     1023.30     1185.34    101.49 o 
   5  12   8      660.32      742.31    100.52 o 
   6  12   8       22.46       56.22    149.62 o 
   7  12   8      199.53      191.53     74.68 o 
   1  13   8      436.75      418.36     76.63 o 
   2  13   8      471.27      377.79     79.41 o 
   3  13   8        7.90     -140.61     70.30 o 
   4  13   8      153.53      159.96     81.42 o 
   5  13   8        7.47     -122.93    171.72 o 
   6  13   8       87.95       52.95    109.59 o 
   0  14   8      242.85      -62.37     88.53 o 
   1  14   8       23.59     -123.43     61.71 o 
   2  14   8       16.88      -18.48     71.14 o 
   3  14   8      851.36      837.19    116.68 o 
   4  14   8      113.22       35.54     83.24 o 
   5  14   8       34.23      -17.15    103.63 o 
   1  15   8      278.69      147.86     79.88 o 
   2  15   8        0.87     -133.23     81.48 o 
   3  15   8      187.71       42.50     88.01 o 
   1   1   9    13616.95    13204.17    119.09 o 
   2   1   9     3435.20     3454.43     57.19 o 
   3   1   9      129.61      135.02     25.01 o 
   4   1   9       37.70       58.42     23.21 o 
   5   1   9     1810.82     1730.54     47.96 o 
   6   1   9        5.31       -2.32     25.23 o 
   7   1   9      864.17      919.23     58.77 o 
   8   1   9      337.88      384.78     57.83 o 
   9   1   9      229.92      241.59     77.44 o 
  10   1   9      809.92      802.91     90.04 o 
  11   1   9      868.67      921.56     92.06 o 
   0   2   9     1602.53     1430.67     47.50 o 
   1   2   9        0.63       -6.68     15.96 o 
   2   2   9     3412.80     3635.80     66.19 o 
   3   2   9     6711.19     6945.83     88.42 o 
   4   2   9      955.42     1003.36     49.01 o 
   5   2   9     1803.51     1865.87     75.78 o 
   6   2   9       72.80      100.87     39.77 o 
   7   2   9      182.59      161.61     43.22 o 
   8   2   9       77.24       67.76     42.75 o 
   9   2   9        0.16       76.09     51.70 o 
  10   2   9        3.13      -38.30     50.40 o 
  11   2   9       63.96      -18.17     59.14 o 
   1   3   9    10037.10    10013.02     86.59 o 
   2   3   9      149.93      187.75     21.15 o 
   3   3   9     7191.99     7429.44     92.46 o 
   4   3   9      307.23      272.12     34.65 o 
   5   3   9     1478.82     1545.73     60.13 o 
   6   3   9       17.31       30.73     34.60 o 
   7   3   9     2124.19     2052.23     81.17 o 
   8   3   9      199.95      206.80     50.25 o 
   9   3   9      317.31      318.26     61.39 o 
  10   3   9      126.72       89.25     73.67 o 
  11   3   9       76.61       76.46     74.13 o 
   0   4   9      322.01      325.28     46.78 o 
   1   4   9      945.77      917.82     28.90 o 
   2   4   9      524.03      549.90     25.69 o 
   3   4   9     3989.28     3792.92     56.15 o 
   4   4   9     1162.09     1181.64     49.97 o 
   5   4   9       64.81       34.92     30.67 o 
   6   4   9       59.88       93.95     36.11 o 
   7   4   9       23.07       27.80     38.69 o 
   8   4   9      100.02       92.07     46.48 o 
   9   4   9        4.72      -16.93     60.33 o 
  10   4   9       58.23       54.82     62.24 o 
  11   4   9        0.65     -112.33     56.17 o 
   1   5   9     8994.37     9246.92     71.65 o 
   2   5   9     3553.55     4004.28     44.97 o 
   3   5   9     2190.08     2115.55     45.32 o 
   4   5   9      110.88      123.58     28.29 o 
   5   5   9     2725.41     2713.82     70.54 o 
   6   5   9      190.67      222.82     39.87 o 
   7   5   9      821.26      885.08     60.25 o 
   8   5   9       41.93       25.83     41.65 o 
   9   5   9        5.95      -26.67     49.12 o 
  10   5   9       38.05        6.85     62.01 o 
   0   6   9      710.97      916.10     43.31 o 
   1   6   9       15.61       30.41     22.11 o 
   2   6   9       76.25       47.81     24.16 o 
   3   6   9     2288.75     2259.44     75.12 o 
   4   6   9      143.75      200.47     24.50 o 
   5   6   9        1.37       35.88     30.65 o 
   6   6   9      138.38      125.27     48.29 o 
   7   6   9      183.41      180.84     51.89 o 
   8   6   9      176.95      116.85     53.04 o 
   9   6   9      944.00      924.57     87.83 o 
  10   6   9      376.45      271.65     77.50 o 
   1   7   9        2.40        4.59     31.19 o 
   2   7   9       65.59       89.71     25.16 o 
   3   7   9      427.82      445.15     33.58 o 
   4   7   9     2737.45     2605.71     69.68 o 
   5   7   9      452.41      526.89     56.63 o 
   6   7   9        6.49        3.52     45.04 o 
   7   7   9       23.40       50.52     55.41 o 
   8   7   9       46.61        4.00     54.38 o 
   9   7   9        5.80       55.24     60.06 o 
  10   7   9       97.15      298.30     82.02 o 
   0   8   9      431.52      430.89     36.96 o 
   1   8   9      437.16      488.58     34.24 o 
   2   8   9      221.11      233.20     36.83 o 
   3   8   9     5326.36     5415.20     82.95 o 
   4   8   9       72.95       40.49     31.79 o 
   5   8   9      102.56       67.05     51.44 o 
   6   8   9      379.50      329.85     69.87 o 
   7   8   9       36.04       81.64     56.41 o 
   8   8   9        0.64       33.24     57.52 o 
   9   8   9      586.70      540.52     80.08 o 
   1   9   9      846.30      859.80     43.18 o 
   2   9   9       41.66       64.20     42.65 o 
   3   9   9      348.32      386.89     44.91 o 
   4   9   9       43.30       15.00     48.18 o 
   5   9   9       43.78       -1.11     55.41 o 
   6   9   9       11.82       89.39     56.72 o 
   7   9   9      152.56      168.78     62.80 o 
   8   9   9        3.52       17.56     60.01 o 
   9   9   9        0.08      -59.62     58.23 o 
   0  10   9       25.86      -39.85     46.66 o 
   1  10   9      900.74      877.34     62.55 o 
   2  10   9       30.56      -10.11     43.51 o 
   3  10   9     2631.17     2926.27     83.87 o 
   4  10   9      483.73      325.70     60.21 o 
   5  10   9      496.29      549.26     71.41 o 
   6  10   9       80.57      139.06     60.61 o 
   7  10   9        1.16      -34.06     57.42 o 
   8  10   9        3.91       36.21     63.42 o 
   1  11   9      529.78      523.26     72.93 o 
   2  11   9       58.76       83.28     49.34 o 
   3  11   9       76.21       73.65     49.88 o 
   4  11   9      723.90      692.78     73.82 o 
   5  11   9        9.70       43.21     55.64 o 
   6  11   9      214.72      176.33     64.23 o 
   7  11   9        6.99       17.85     62.69 o 
   8  11   9        1.80      -17.19     65.69 o 
   0  12   9       12.31      -15.82     79.15 o 
   1  12   9        2.54        0.69     57.23 o 
   2  12   9       84.43       49.69     61.74 o 
   3  12   9     2612.39     2485.87    312.89 o 
   4  12   9        2.53       59.68     65.78 o 
   5  12   9      115.20       60.32     71.75 o 
   6  12   9      516.97      450.86     94.06 o 
   7  12   9       92.87      154.31     74.78 o 
   1  13   9        5.05       50.82     62.14 o 
   2  13   9      145.99      127.36     69.38 o 
   3  13   9       12.95      -86.16    125.59 o 
   4  13   9        9.57       -4.23     90.63 o 
   5  13   9       17.99       66.81     98.00 o 
   6  13   9       80.81      189.79    117.75 o 
   0  14   9       10.22        9.88     94.95 o 
   1  14   9      197.34       88.01     88.75 o 
   2  14   9       10.16      -12.47     80.09 o 
   3  14   9      324.39      224.01     91.87 o 
   4  14   9       69.24      -40.24     97.20 o 
   1  15   9      230.50       79.94     80.67 o 
   2  15   9       28.47      -66.85     86.31 o 
   0   0  10     5350.67     5554.35    146.55 o 
   1   0  10      570.27      480.92     43.19 o 
   2   0  10     1434.11     1596.37     50.22 o 
   3   0  10     1180.60     1051.65     50.50 o 
   4   0  10      876.55      821.49     62.51 o 
   5   0  10       38.66       20.17     33.09 o 
   6   0  10     1139.27     1100.41     69.25 o 
   7   0  10      846.89      872.52     70.75 o 
   8   0  10     4646.61     4442.65    283.23 o 
   9   0  10        4.64       28.04     90.80 o 
  10   0  10      666.63      558.25    212.50 o 
  11   0  10      195.44      184.06    105.45 o 
   1   1  10     7960.43     7942.02     79.99 o 
   2   1  10     4605.27     4512.08     53.04 o 
   3   1  10       39.14      110.39     25.87 o 
   4   1  10     1597.02     1550.38     55.08 o 
   5   1  10      752.94      795.07     39.09 o 
   6   1  10      974.01      927.13     44.90 o 
   7   1  10       34.53      -13.51     35.87 o 
   8   1  10      437.83      555.84     79.89 o 
   9   1  10      609.68      507.63     67.06 o 
  10   1  10      847.45      963.78     86.10 o 
  11   1  10       96.34        1.57     60.33 o 
   0   2  10    28423.80    27654.77    238.32 o 
   1   2  10      222.41      210.58     21.92 o 
   2   2  10     7223.43     7266.69     91.08 o 
   3   2  10     5497.17     6161.06     85.25 o 
   4   2  10    19161.82    19438.00    271.70 o 
   5   2  10      713.59      576.55     44.11 o 
   6   2  10     4069.65     4044.02     92.07 o 
   7   2  10      570.44      555.89     54.15 o 
   8   2  10       41.87       43.69     64.29 o 
   9   2  10      408.90      413.64     65.19 o 
  10   2  10       34.26       25.68     88.29 o 
  11   2  10       89.20      100.00     71.92 o 
   1   3  10     3384.70     3455.08     51.41 o 
   2   3  10    10092.40    10450.88     92.77 o 
   3   3  10     9444.42    10130.45    110.88 o 
   4   3  10     5090.96     5681.85    111.64 o 
   5   3  10     2338.98     2377.03     94.27 o 
   6   3  10     1667.77     1493.78     75.66 o 
   7   3  10      245.68      358.62     49.43 o 
   8   3  10       24.05      -29.12     41.97 o 
   9   3  10       49.10       66.76     51.84 o 
  10   3  10      333.74      293.07     65.96 o 
  11   3  10      219.26      213.76     64.93 o 
   0   4  10      456.22      566.98     38.47 o 
   1   4  10     3414.14     3473.11     49.12 o 
   2   4  10      742.29      835.72     32.90 o 
   3   4  10     1450.20     1200.86     36.66 o 
   4   4  10     3270.72     3080.23     82.32 o 
   5   4  10       76.36       78.33     32.59 o 
   6   4  10      393.90      412.25     65.37 o 
   7   4  10      262.16      230.89     46.69 o 
   8   4  10     2441.34     2433.80     90.76 o 
   9   4  10      212.39      140.48     53.16 o 
  10   4  10       76.66      162.23     67.17 o 
  11   4  10        0.43       14.30     64.49 o 
   1   5  10      780.24      882.94     30.71 o 
   2   5  10     9072.38     8992.08     81.12 o 
   3   5  10      339.74      365.04     27.19 o 
   4   5  10     3483.74     3438.91     70.27 o 
   5   5  10      218.55      182.29     34.96 o 
   6   5  10     1547.52     1560.63     68.12 o 
   7   5  10       58.75       56.97     39.53 o 
   8   5  10      412.40      488.67     55.27 o 
   9   5  10      533.33      680.10     87.38 o 
  10   5  10        0.12       27.40     73.44 o 
   0   6  10     9339.36     8869.50    127.19 o 
   1   6  10       46.49       50.04     13.78 o 
   2   6  10      886.60      950.26     41.68 o 
   3   6  10     1195.62     1209.15     57.32 o 
   4   6  10     1606.05     1474.35     43.45 o 
   5   6  10     4164.06     3976.68     81.19 o 
   6   6  10     1831.34     1824.65     87.31 o 
   7   6  10      125.13      134.51     51.60 o 
   8   6  10      217.40      179.31     55.07 o 
   9   6  10       93.40      119.97     69.28 o 
  10   6  10        4.11       31.85     60.19 o 
   1   7  10     3108.51     3102.50     61.50 o 
   2   7  10       17.21       -2.27     37.33 o 
   3   7  10     1525.53     1593.34     93.28 o 
   4   7  10       35.46       35.08     31.06 o 
   5   7  10       28.59       13.85     42.21 o 
   6   7  10      638.33      656.25     64.28 o 
   7   7  10      789.07      801.13     89.55 o 
   8   7  10       48.90       23.88     53.68 o 
   9   7  10      999.28      933.49     89.52 o 
  10   7  10     1382.77     1305.87    194.25 o 
   0   8  10      556.45      563.33     50.51 o 
   1   8  10       56.31       75.28     26.30 o 
   2   8  10        2.79       -4.05     30.14 o 
   3   8  10      995.71     1093.58     47.65 o 
   4   8  10      172.56      131.13     35.00 o 
   5   8  10      989.70     1023.65     84.89 o 
   6   8  10      274.66      201.45     60.54 o 
   7   8  10      505.05      610.92     75.08 o 
   8   8  10     1641.79     1656.39    108.02 o 
   9   8  10      141.25      124.82     65.92 o 
   1   9  10      316.60      306.25     38.75 o 
   2   9  10     8092.79     8186.80    139.42 o 
   3   9  10     2443.48     2510.54     77.64 o 
   4   9  10      193.55      217.22     55.63 o 
   5   9  10      123.45       49.05     53.78 o 
   6   9  10      471.39      589.65     73.79 o 
   7   9  10      508.25      535.90     74.64 o 
   8   9  10      187.31      186.30     68.12 o 
   9   9  10       72.48       33.15     65.95 o 
   0  10  10      406.70      576.99    100.10 o 
   1  10  10      202.60      258.15     48.93 o 
   2  10  10     1022.15     1067.61     70.57 o 
   3  10  10     2336.71     2487.24     94.10 o 
   4  10  10      797.03      801.87     75.05 o 
   5  10  10     1187.70     1269.00     91.10 o 
   6  10  10       82.11      142.23     66.81 o 
   7  10  10       70.67      -29.41     57.89 o 
   8  10  10      300.77      357.50     77.91 o 
   1  11  10     1840.52     1800.44    104.75 o 
   2  11  10        2.10       -3.75     45.45 o 
   3  11  10      200.42      168.68     51.68 o 
   4  11  10     1475.71     1564.60     99.05 o 
   5  11  10      382.35      405.47     95.28 o 
   6  11  10      814.48      902.78     88.26 o 
   7  11  10        2.02        3.30     61.18 o 
   8  11  10        3.50      -75.26     66.88 o 
   0  12  10        0.32      -11.92    105.45 o 
   1  12  10     1148.94     1109.25     93.61 o 
   2  12  10      284.98      186.46     65.34 o 
   3  12  10      431.19      340.42     85.10 o 
   4  12  10      658.73      738.55    113.25 o 
   5  12  10       11.11      -31.49     69.63 o 
   6  12  10      127.35       35.05     83.50 o 
   7  12  10      131.45       55.44     68.19 o 
   1  13  10      528.49      440.12     77.90 o 
   2  13  10      857.11      840.34     93.75 o 
   3  13  10       35.57       43.46     79.35 o 
   4  13  10      750.70      647.61    135.69 o 
   5  13  10       53.85       68.56    105.15 o 
   6  13  10      269.50      228.85    118.26 o 
   0  14  10      189.17       63.13     98.86 o 
   1  14  10       71.27       37.02     67.60 o 
   2  14  10       42.39      -25.85     76.13 o 
   3  14  10      159.09      182.52     88.17 o 
   4  14  10      213.82      174.24    110.76 o 
   1  15  10       55.38      -99.66     69.36 o 
   2  15  10      221.51       42.36    107.16 o 
   1   1  11      404.84      429.32     27.16 o 
   2   1  11     1694.13     1624.01     35.88 o 
   3   1  11      521.49      475.27     34.82 o 
   4   1  11     6668.17     6500.95     96.04 o 
   5   1  11      823.50      904.85     39.61 o 
   6   1  11       20.57      -43.90     26.54 o 
   7   1  11      154.82      145.30     41.18 o 
   8   1  11      280.77      307.91     64.35 o 
   9   1  11      317.16      416.04     70.25 o 
  10   1  11     1180.05     1142.70     91.27 o 
  11   1  11      299.78      434.71     79.80 o 
   0   2  11     3114.76     2850.82     63.47 o 
   1   2  11     4883.00     5080.30     66.37 o 
   2   2  11      646.40      622.06     34.99 o 
   3   2  11      369.86      397.57     33.57 o 
   4   2  11       12.94       -4.86     28.09 o 
   5   2  11     1278.02     1270.25     58.08 o 
   6   2  11      127.89      150.44     38.15 o 
   7   2  11        6.87        9.25     38.97 o 
   8   2  11      468.81      435.54     61.24 o 
   9   2  11      390.32      330.07     62.05 o 
  10   2  11      308.00      358.28     68.40 o 
  11   2  11      216.13      237.86     76.34 o 
   1   3  11     1486.81     1570.88     38.43 o 
   2   3  11      134.66      193.05     21.56 o 
   3   3  11       14.27       22.49     25.20 o 
   4   3  11       41.81       24.92     27.58 o 
   5   3  11       34.63       76.95     32.27 o 
   6   3  11       16.46       24.56     38.84 o 
   7   3  11      517.13      538.41     54.27 o 
   8   3  11      289.22      308.57     52.23 o 
   9   3  11        8.52      -21.60     49.03 o 
  10   3  11       38.90       64.50     57.80 o 
  11   3  11        4.13       87.35     60.07 o 
   0   4  11     9382.56    10149.35    132.04 o 
   1   4  11       31.10       46.72     20.07 o 
   2   4  11     2349.19     2508.28     54.43 o 
   3   4  11     1460.43     1547.57     43.93 o 
   4   4  11       39.88       11.58     26.70 o 
   5   4  11     1068.22     1005.77     53.44 o 
   6   4  11       25.46       -0.92     35.03 o 
   7   4  11      345.25      270.92     47.45 o 
   8   4  11        9.24      -21.64     41.16 o 
   9   4  11      397.40      277.12     68.06 o 
  10   4  11        8.35       45.90     61.50 o 
  11   4  11       25.76       -8.98     64.08 o 
   1   5  11      230.17      301.70     23.88 o 
   2   5  11     3218.84     3149.89     57.77 o 
   3   5  11     6092.26     6433.11     76.34 o 
   4   5  11     1964.67     1949.98     62.11 o 
   5   5  11        0.05      -27.20     29.04 o 
   6   5  11        0.17      -11.16     34.38 o 
   7   5  11        3.08        1.93     38.69 o 
   8   5  11       55.47       95.98     44.63 o 
   9   5  11       82.39      186.54     63.45 o 
  10   5  11      369.67      393.95     78.46 o 
   0   6  11     1638.76     1632.90     56.00 o 
   1   6  11        2.74      -16.54     17.11 o 
   2   6  11     1640.46     1677.22     51.29 o 
   3   6  11       75.37       78.30     21.13 o 
   4   6  11     2702.94     2570.78     84.16 o 
   5   6  11      760.95      798.08     49.62 o 
   6   6  11      846.05      830.85     68.48 o 
   7   6  11      188.59      189.03     52.61 o 
   8   6  11        8.79      -30.50     47.61 o 
   9   6  11      155.71       93.48     65.64 o 
  10   6  11      275.36      274.82     80.70 o 
   1   7  11       12.56       -7.68     22.49 o 
   2   7  11      933.73      957.20     43.64 o 
   3   7  11      211.40      122.66     31.08 o 
   4   7  11     1342.43     1377.73     61.03 o 
   5   7  11      274.06      287.90     51.28 o 
   6   7  11        0.26        1.46     43.56 o 
   7   7  11      333.55      190.54     69.84 o 
   8   7  11        0.26       -5.16     63.63 o 
   9   7  11      179.54      140.70     62.64 o 
  10   7  11      259.84      238.10     82.44 o 
   0   8  11       29.61       17.82     40.28 o 
   1   8  11       89.85       84.75     27.52 o 
   2   8  11       48.38       57.47     28.48 o 
   3   8  11       21.74       -1.29     29.21 o 
   4   8  11      339.14      312.79     44.73 o 
   5   8  11     1350.64     1176.81     84.29 o 
   6   8  11      187.23      241.66     62.89 o 
   7   8  11      150.06      173.04     61.48 o 
   8   8  11       32.02      111.51     61.52 o 
   9   8  11       71.77      104.84     63.75 o 
   1   9  11       25.70       -7.26     27.04 o 
   2   9  11       52.40      112.47     32.70 o 
   3   9  11      196.06      242.34     50.36 o 
   4   9  11       39.91      126.04     51.64 o 
   5   9  11      104.19       98.77     55.80 o 
   6   9  11       10.17      -77.06     52.06 o 
   7   9  11       45.32       60.94     56.63 o 
   8   9  11        0.38      -16.98     58.15 o 
   9   9  11      117.50       68.09     68.09 o 
   0  10  11     3046.78     3471.24    120.48 o 
   1  10  11      850.77      920.96     68.20 o 
   2  10  11      207.28      207.20     49.90 o 
   3  10  11      566.29      523.29     51.42 o 
   4  10  11      819.46      839.95     75.50 o 
   5  10  11        2.38        3.61     51.73 o 
   6  10  11      741.09      807.18     84.10 o 
   7  10  11        3.29      -10.28     92.52 o 
   8  10  11       42.71       97.41     66.50 o 
   1  11  11      161.31      108.10     57.63 o 
   2  11  11      523.67      401.63     58.44 o 
   3  11  11      258.38      170.18     60.36 o 
   4  11  11       43.61      -39.71     61.15 o 
   5  11  11      238.25      120.41     60.29 o 
   6  11  11        1.21      -59.65     78.45 o 
   7  11  11       36.61      -26.97     61.32 o 
   0  12  11      582.75      553.78    111.11 o 
   1  12  11      304.39      189.18     64.60 o 
   2  12  11     1056.48     1147.13     96.74 o 
   3  12  11      302.23      250.49    123.47 o 
   4  12  11        7.73      -51.24     65.06 o 
   5  12  11        0.38        9.54    118.20 o 
   6  12  11       76.11       73.66     97.11 o 
   7  12  11        2.36       12.07     64.62 o 
   1  13  11      141.97       22.89     62.32 o 
   2  13  11      244.90      251.37     75.38 o 
   3  13  11       11.84        0.25     73.40 o 
   4  13  11      140.27       97.20    104.60 o 
   5  13  11      202.29      255.56    114.39 o 
   6  13  11      247.71       22.91    101.01 o 
   0  14  11      905.90     1097.28    147.95 o 
   1  14  11       26.79      -75.95     64.98 o 
   2  14  11      324.21      376.51     99.43 o 
   3  14  11      441.79      338.15    101.61 o 
   4  14  11      386.64      310.72    117.98 o 
   1  15  11       55.06      -39.96     73.72 o 
   2  15  11      247.35       33.58     91.34 o 
   0   0  12     1347.60     1331.72     79.65 o 
   1   0  12     9691.85     9656.18    178.73 o 
   2   0  12      439.39      497.99     52.37 o 
   3   0  12    15168.11    14693.50    167.88 o 
   4   0  12    14132.01    14821.72    182.32 o 
   5   0  12      999.55      943.66     60.01 o 
   6   0  12      298.89      315.37     48.39 o 
   7   0  12      977.17     1038.89    103.85 o 
   8   0  12     1702.47     1728.30    160.25 o 
   9   0  12      948.48      888.88    150.38 o 
  10   0  12      135.55       51.71     83.96 o 
  11   0  12        3.35       78.62     90.02 o 
   1   1  12      165.59      197.27     21.86 o 
   2   1  12     7115.06     6822.89     84.13 o 
   3   1  12     3619.15     3785.71     69.83 o 
   4   1  12     2878.71     3054.91     73.05 o 
   5   1  12      711.74      653.21     70.80 o 
   6   1  12     1980.66     1830.59     84.63 o 
   7   1  12     1719.72     1547.81     75.01 o 
   8   1  12        0.41       59.90     48.15 o 
   9   1  12        0.34        2.18     52.40 o 
  10   1  12      125.56       27.37     64.25 o 
  11   1  12      131.42      182.01     70.40 o 
   0   2  12    20639.65    19819.05    193.90 o 
   1   2  12       16.16       31.15     20.20 o 
   2   2  12     1707.10     1880.03     50.68 o 
   3   2  12      134.72      136.27     28.88 o 
   4   2  12     3802.09     3665.85     84.54 o 
   5   2  12     5159.96     5436.04    105.37 o 
   6   2  12      201.45      184.32     40.24 o 
   7   2  12        5.83       53.74     40.64 o 
   8   2  12      534.08      556.49     67.31 o 
   9   2  12     1207.28     1200.79     87.82 o 
  10   2  12       25.61      -94.78     49.74 o 
  11   2  12     1147.05     1171.47    103.92 o 
   1   3  12     6041.43     5915.30     70.08 o 
   2   3  12     1095.78     1020.25     43.18 o 
   3   3  12      199.44      185.06     34.36 o 
   4   3  12        0.18       -4.56     29.11 o 
   5   3  12     1037.72      979.79     52.84 o 
   6   3  12      730.72      735.44     53.65 o 
   7   3  12       88.20      135.96     43.29 o 
   8   3  12        6.53      -44.44     40.82 o 
   9   3  12      732.31      857.43     77.92 o 
  10   3  12     1121.50     1013.07     89.15 o 
  11   3  12        2.00       35.86     76.70 o 
   0   4  12     6634.98     6766.14    108.35 o 
   1   4  12     8120.56     8128.37     85.26 o 
   2   4  12       66.68      139.71     23.35 o 
   3   4  12     1685.77     1420.10     39.35 o 
   4   4  12     2741.93     2656.06     67.16 o 
   5   4  12      739.95      772.78     59.86 o 
   6   4  12       85.19      117.23     38.32 o 
   7   4  12     1766.21     1765.83     78.53 o 
   8   4  12     1707.87     1690.43     84.22 o 
   9   4  12      352.72      458.09     64.04 o 
  10   4  12        1.03      -37.01     56.83 o 
   1   5  12       48.25       19.91     18.91 o 
   2   5  12     9939.99    10204.63    114.45 o 
   3   5  12      358.35      360.21     27.97 o 
   4   5  12      185.87      199.00     31.32 o 
   5   5  12      137.60      106.79     48.85 o 
   6   5  12       12.09       20.33     44.28 o 
   7   5  12     1307.52     1371.60     72.81 o 
   8   5  12      445.38      381.97     63.36 o 
   9   5  12       23.04      -37.61     88.01 o 
  10   5  12      386.05      295.06     88.77 o 
   0   6  12     1133.97     1058.96     73.47 o 
   1   6  12     1216.83     1248.37     47.95 o 
   2   6  12      139.67       91.61     25.91 o 
   3   6  12      242.87      252.82     28.71 o 
   4   6  12     1603.78     1689.51     61.36 o 
   5   6  12      810.05      808.59     50.17 o 
   6   6  12      614.62      624.87     65.81 o 
   7   6  12        7.14       12.68     47.36 o 
   8   6  12       38.80       37.85     48.73 o 
   9   6  12     1222.65     1088.22    149.74 o 
  10   6  12        2.03       49.32     78.20 o 
   1   7  12     2801.09     2646.23     46.21 o 
   2   7  12     1139.50     1140.79     49.34 o 
   3   7  12     1692.81     1646.19     59.55 o 
   4   7  12     1254.41     1272.26     73.12 o 
   5   7  12     6892.99     6578.71    134.26 o 
   6   7  12     1283.47     1317.54     81.89 o 
   7   7  12      164.90      153.99     68.80 o 
   8   7  12      179.57      183.46     70.57 o 
   9   7  12        1.39      -22.46     56.38 o 
  10   7  12        2.19      -50.85     74.31 o 
   0   8  12      194.88      192.25     33.49 o 
   1   8  12     3002.40     3058.71     66.07 o 
   2   8  12        8.62        4.69     26.68 o 
   3   8  12      318.14      388.82     41.13 o 
   4   8  12     1157.62     1169.91     62.68 o 
   5   8  12       55.13       79.38     52.74 o 
   6   8  12       15.39       71.48     56.67 o 
   7   8  12      768.80      878.63     84.05 o 
   8   8  12      670.07      630.35     81.23 o 
   9   8  12       30.49      -31.28     69.53 o 
   1   9  12        0.39       15.85     30.10 o 
   2   9  12     2857.60     2881.98     78.41 o 
   3   9  12      612.23      521.11     49.08 o 
   4   9  12     1078.73      989.95    105.74 o 
   5   9  12       52.94       55.57     54.81 o 
   6   9  12      603.01      741.15    125.54 o 
   7   9  12      842.55      850.10     85.43 o 
   8   9  12      205.22      193.84     79.28 o 
   9   9  12      207.78      193.39     97.40 o 
   0  10  12      284.52      357.47     64.45 o 
   1  10  12       75.02       16.69     43.31 o 
   2  10  12      642.99      569.82     60.52 o 
   3  10  12      139.44      101.41     41.19 o 
   4  10  12     1037.87     1053.16    100.56 o 
   5  10  12       96.08      155.05     57.36 o 
   6  10  12        5.86       15.46     57.52 o 
   7  10  12       50.64       66.23     61.07 o 
   8  10  12      361.11      262.43     74.43 o 
   1  11  12     2811.52     2943.50    151.38 o 
   2  11  12      405.75      351.04     54.99 o 
   3  11  12      637.64      609.02     74.60 o 
   4  11  12       22.52       -3.12     63.36 o 
   5  11  12     2573.13     2761.73    217.96 o 
   6  11  12      178.35      257.99     69.48 o 
   7  11  12      124.14      201.73     72.29 o 
   0  12  12     1271.55     1259.48    136.23 o 
   1  12  12      935.90      881.91     88.46 o 
   2  12  12       21.26      -43.48     58.48 o 
   3  12  12      140.78       55.58     76.41 o 
   4  12  12      224.94      175.22     78.56 o 
   5  12  12        0.56      -11.79     94.99 o 
   6  12  12      224.06      182.91     87.57 o 
   7  12  12       62.84      -20.14     78.32 o 
   1  13  12       22.62      -62.68     59.61 o 
   2  13  12     2522.51     2706.44    227.31 o 
   3  13  12       56.14      -46.17     74.77 o 
   4  13  12        0.09      -84.38     96.42 o 
   5  13  12       22.18      -81.38     94.28 o 
   6  13  12       68.18      149.87    114.72 o 
   0  14  12      264.73      291.81    182.24 o 
   1  14  12       63.81       51.24     82.68 o 
   2  14  12        6.55      -61.78     80.96 o 
   3  14  12      402.50      287.47    120.42 o 
   4  14  12      638.62      641.09    294.70 o 
   1  15  12      397.01      346.32    105.93 o 
   2  15  12      252.12      300.13    101.26 o 
   1   1  13      910.67      841.26     40.99 o 
   2   1  13     1051.27     1066.65     43.28 o 
   3   1  13     2066.53     2306.38     51.90 o 
   4   1  13     4408.48     4693.68    140.42 o 
   5   1  13      875.44      725.30     52.23 o 
   6   1  13       80.42       92.42     37.32 o 
   7   1  13     2370.54     2285.17     80.94 o 
   8   1  13        0.50       85.24     51.35 o 
   9   1  13        6.50       48.95     61.54 o 
  10   1  13      144.53      179.18     63.79 o 
  11   1  13        2.61      -82.20     60.69 o 
   0   2  13     6582.69     6617.19    122.70 o 
   1   2  13      579.14      657.48     33.38 o 
   2   2  13       80.65      115.81     25.34 o 
   3   2  13      107.19      139.66     30.20 o 
   4   2  13       12.13       42.19     30.72 o 
   5   2  13       17.25       44.30     32.04 o 
   6   2  13        8.35       -2.39     34.75 o 
   7   2  13        2.46      -12.68     39.93 o 
   8   2  13        9.50       -2.96     48.21 o 
   9   2  13       14.38       49.31     52.72 o 
  10   2  13       58.78      158.00     70.21 o 
  11   2  13      255.27      219.79     70.92 o 
   1   3  13     6210.07     6258.54     89.29 o 
   2   3  13       54.02       80.21     25.85 o 
   3   3  13     1330.73     1433.05     54.73 o 
   4   3  13       87.99      119.66     31.99 o 
   5   3  13       59.03       55.86     31.67 o 
   6   3  13       17.27        9.81     53.80 o 
   7   3  13      250.59      241.20     47.59 o 
   8   3  13      393.88      494.02     64.76 o 
   9   3  13      228.37      239.39     58.41 o 
  10   3  13        8.60      108.81     58.15 o 
  11   3  13      232.38      231.78    129.80 o 
   0   4  13       15.85       23.22     27.27 o 
   1   4  13     3214.48     3635.09     58.98 o 
   2   4  13     5013.67     5138.67     69.72 o 
   3   4  13     5398.94     5465.35     72.44 o 
   4   4  13      284.90      294.95     35.35 o 
   5   4  13       54.35       59.84     32.64 o 
   6   4  13     3116.22     3070.36     86.68 o 
   7   4  13       84.52      181.53     44.68 o 
   8   4  13       75.16       84.30     44.79 o 
   9   4  13      241.00      241.65     66.73 o 
  10   4  13        0.56      -61.99     81.96 o 
   1   5  13    11663.47    11968.22    104.98 o 
   2   5  13      599.62      649.66     33.24 o 
   3   5  13        0.03       29.00     20.83 o 
   4   5  13     1089.33     1070.73     49.90 o 
   5   5  13       40.01      -15.80     30.52 o 
   6   5  13      606.29      500.28     51.29 o 
   7   5  13       12.49       91.53     41.53 o 
   8   5  13      241.65      259.25     59.63 o 
   9   5  13       54.47        1.58     57.90 o 
  10   5  13       59.90       72.60     64.12 o 
   0   6  13      526.42      564.35     46.39 o 
   1   6  13      464.79      435.83     28.32 o 
   2   6  13      171.09      214.92     23.21 o 
   3   6  13        0.26      -23.24     19.73 o 
   4   6  13       95.71       89.34     24.17 o 
   5   6  13     1460.38     1426.95     60.35 o 
   6   6  13      307.32      384.52     58.45 o 
   7   6  13       12.62      -18.12     46.03 o 
   8   6  13        8.85      -35.30     48.90 o 
   9   6  13       16.42       91.92     81.04 o 
  10   6  13        0.25       61.59     82.41 o 
   1   7  13     1495.50     1425.60     53.38 o 
   2   7  13       75.35       32.08     26.76 o 
   3   7  13      264.42      269.82     37.51 o 
   4   7  13        2.61       30.91     37.39 o 
   5   7  13      551.34      546.39     60.91 o 
   6   7  13        2.07       42.35     46.78 o 
   7   7  13      217.28      184.44     55.54 o 
   8   7  13      326.36      340.35     79.66 o 
   9   7  13       11.70      -73.76     62.94 o 
  10   7  13      272.80      297.17     81.32 o 
   0   8  13     1785.28     1733.79     64.93 o 
   1   8  13     1638.96     1684.12     54.77 o 
   2   8  13      569.96      547.22     39.67 o 
   3   8  13     3091.93     3081.51     71.43 o 
   4   8  13      394.71      415.87     51.57 o 
   5   8  13      624.57      668.87     82.86 o 
   6   8  13      334.48      235.77    116.39 o 
   7   8  13      629.12      650.08     79.45 o 
   8   8  13       79.99       82.27     63.19 o 
   9   8  13       20.62       46.07     62.31 o 
   1   9  13       90.00      155.00     31.49 o 
   2   9  13        0.19        4.80     30.18 o 
   3   9  13       71.99       94.78     38.91 o 
   4   9  13      756.99      662.27     87.46 o 
   5   9  13      588.66      528.05     69.08 o 
   6   9  13      232.28      199.58     63.00 o 
   7   9  13        2.37       36.74     70.39 o 
   8   9  13        0.31      -22.11     90.59 o 
   9   9  13       75.43       -4.43     63.88 o 
   0  10  13     2710.70     2797.13    112.57 o 
   1  10  13       63.63       73.24     44.47 o 
   2  10  13      764.24      727.64     64.15 o 
   3  10  13     1370.88     1485.66     71.37 o 
   4  10  13      256.86      313.67     61.72 o 
   5  10  13      712.68      674.75     94.71 o 
   6  10  13        0.99     -102.47     51.24 o 
   7  10  13       98.62      111.64     63.66 o 
   8  10  13      297.48      264.64     76.52 o 
   1  11  13      846.51      838.67     83.40 o 
   2  11  13      430.16      513.78     68.47 o 
   3  11  13      560.51      534.14     73.21 o 
   4  11  13       62.75       63.69     65.99 o 
   5  11  13       27.28       81.62     60.94 o 
   6  11  13      209.20      215.46     70.03 o 
   7  11  13      248.91      290.12     89.83 o 
   0  12  13      517.96      372.21    102.70 o 
   1  12  13     1807.85     1698.49    110.88 o 
   2  12  13      486.83      370.05     72.29 o 
   3  12  13      286.85      269.19     84.99 o 
   4  12  13      488.29      483.35     98.91 o 
   5  12  13       49.02      -45.30     70.47 o 
   6  12  13       95.42      105.94     81.03 o 
   1  13  13       33.77       -7.38    103.65 o 
   2  13  13      301.41      292.43     88.76 o 
   3  13  13      210.37      106.40     85.94 o 
   4  13  13       78.77      -45.24    161.85 o 
   5  13  13      185.82       73.24    289.92 o 
   0  14  13      470.16      378.25    114.40 o 
   1  14  13       23.72        2.41     69.01 o 
   2  14  13        7.41     -111.77     74.39 o 
   3  14  13       69.39      -17.25    112.95 o 
   4  14  13        5.50       -5.56    106.49 o 
   1  15  13       74.39        3.75    109.80 o 
   2  15  13      709.97      480.62    110.90 o 
   0   0  14    13832.55    12838.67    259.97 o 
   1   0  14     2976.70     2866.25     88.98 o 
   2   0  14      273.24      295.56     47.98 o 
   3   0  14     8092.46     8300.65    119.83 o 
   4   0  14     2754.91     2808.87     78.44 o 
   5   0  14      269.46      212.27     42.56 o 
   6   0  14     3942.67     3922.12    106.57 o 
   7   0  14     1595.12     1398.84    124.15 o 
   8   0  14      445.86      507.19     97.95 o 
   9   0  14       85.28       82.65     76.74 o 
  10   0  14      117.78       12.83     81.33 o 
  11   0  14      987.63      971.45    205.49 o 
   1   1  14     3521.50     3421.13     66.62 o 
   2   1  14     1600.43     1498.70     48.11 o 
   3   1  14     2264.94     2147.28     45.73 o 
   4   1  14      628.19      697.96     45.71 o 
   5   1  14      252.22      230.17     37.68 o 
   6   1  14      326.71      251.74     42.45 o 
   7   1  14      797.51      905.19     84.44 o 
   8   1  14       12.63       41.13     50.81 o 
   9   1  14      271.61      337.92     70.36 o 
  10   1  14      173.53       94.50     61.09 o 
  11   1  14      111.76       82.88     66.73 o 
   0   2  14     4791.62     4644.62    107.09 o 
   1   2  14     3228.35     3123.84     57.42 o 
   2   2  14        1.55      -13.59     26.78 o 
   3   2  14     1544.74     1460.20     57.62 o 
   4   2  14     1614.60     1554.78     62.43 o 
   5   2  14      758.67      758.92     57.66 o 
   6   2  14     2201.82     2213.53     77.34 o 
   7   2  14      205.81      267.13     47.48 o 
   8   2  14     1311.78     1120.47     81.43 o 
   9   2  14       14.16      -65.89     70.50 o 
  10   2  14       34.95      -58.22     54.91 o 
  11   2  14      284.26      436.10    109.35 o 
   1   3  14       98.95       73.42     22.77 o 
   2   3  14     4690.07     5132.02     79.53 o 
   3   3  14       49.33       50.98     29.20 o 
   4   3  14      910.66     1028.57     53.24 o 
   5   3  14     3151.99     2953.36     78.16 o 
   6   3  14      294.08      293.58     44.74 o 
   7   3  14       15.39      -39.83     56.10 o 
   8   3  14        1.33       39.01     48.52 o 
   9   3  14      552.10      610.47     72.11 o 
  10   3  14      204.45      181.26     89.59 o 
  11   3  14       23.85      131.01     81.24 o 
   0   4  14      113.36      156.12     33.84 o 
   1   4  14     3730.16     3589.23     69.35 o 
   2   4  14     1927.13     1936.74     48.19 o 
   3   4  14     2767.77     2550.24     50.25 o 
   4   4  14      737.04      593.51     46.36 o 
   5   4  14     1656.79     1613.38     68.36 o 
   6   4  14     1859.65     1824.17     74.53 o 
   7   4  14     1777.44     1739.12     78.50 o 
   8   4  14      948.58      928.81     68.84 o 
   9   4  14      233.46      197.27     54.91 o 
  10   4  14       66.09      168.15    109.92 o 
   1   5  14     3688.89     3819.12     67.23 o 
   2   5  14     5651.67     5567.60     74.81 o 
   3   5  14     1446.43     1335.01     43.46 o 
   4   5  14      276.10      322.58     37.09 o 
   5   5  14     1532.85     1560.79     62.61 o 
   6   5  14      315.45      271.83     45.99 o 
   7   5  14      764.73      697.64     58.37 o 
   8   5  14      116.11       31.67     50.92 o 
   9   5  14       15.34       54.32     56.34 o 
  10   5  14      126.06      112.60     67.99 o 
   0   6  14     4263.26     4300.27     97.02 o 
   1   6  14     2536.23     2619.18     51.92 o 
   2   6  14       64.97       97.29     22.57 o 
   3   6  14      773.96      756.52     37.68 o 
   4   6  14        9.01      -15.32     28.38 o 
   5   6  14        0.38       34.25     33.43 o 
   6   6  14     2321.64     2354.50     99.09 o 
   7   6  14      688.31      710.93     70.76 o 
   8   6  14      208.15      222.49     57.31 o 
   9   6  14     1207.78     1039.98    126.73 o 
  10   6  14       41.00      -12.51     89.84 o 
   1   7  14     3344.11     3238.73     55.89 o 
   2   7  14      667.19      653.43     36.25 o 
   3   7  14     2267.50     2405.15     70.39 o 
   4   7  14      890.00      982.34     77.37 o 
   5   7  14     1597.26     1487.25     82.35 o 
   6   7  14       19.49        7.01     43.52 o 
   7   7  14      466.90      413.82     62.63 o 
   8   7  14     2426.88     2746.18    138.02 o 
   9   7  14      367.71      195.96    172.36 o 
   0   8  14      840.86      891.75     64.93 o 
   1   8  14     1833.16     1885.89     75.11 o 
   2   8  14      727.63      698.00     44.51 o 
   3   8  14     1001.72     1084.43     58.65 o 
   4   8  14        4.15       65.23     42.65 o 
   5   8  14      712.98      741.40     65.59 o 
   6   8  14     1428.09     1405.52    107.96 o 
   7   8  14      329.48      310.17     77.98 o 
   8   8  14      282.96      236.81     65.34 o 
   9   8  14      103.73      173.75     68.68 o 
   1   9  14     1035.40     1075.52     50.22 o 
   2   9  14      420.81      383.18     40.49 o 
   3   9  14      108.24      119.61     47.90 o 
   4   9  14      920.86      865.65     84.06 o 
   5   9  14     1067.57     1075.33    105.04 o 
   6   9  14     1565.18     1500.33    100.80 o 
   7   9  14      160.94       79.92     77.71 o 
   8   9  14       40.29       64.33     62.36 o 
   9   9  14      326.59      456.82     99.20 o 
   0  10  14       89.39      157.11    100.41 o 
   1  10  14     1799.41     1986.42     85.92 o 
   2  10  14       21.96       68.68     45.36 o 
   3  10  14        5.13       39.13     44.91 o 
   4  10  14      608.15      598.63     97.95 o 
   5  10  14      413.40      305.74     64.55 o 
   6  10  14       18.97      -81.89    102.05 o 
   7  10  14      613.73      514.87     95.97 o 
   8  10  14       97.39       90.15     81.12 o 
   1  11  14     1044.57     1039.99     87.27 o 
   2  11  14     1299.71     1295.74     80.80 o 
   3  11  14     1374.85     1363.71     94.23 o 
   4  11  14     1555.32     1609.65    123.81 o 
   5  11  14      987.73     1093.15     94.31 o 
   6  11  14      142.76      149.33     66.30 o 
   7  11  14      108.59      146.59     72.48 o 
   0  12  14        6.28       44.19     82.20 o 
   1  12  14       36.53        9.63     75.49 o 
   2  12  14      181.84      212.12     67.29 o 
   3  12  14     1635.31     1615.07    130.14 o 
   4  12  14        7.58     -131.92     66.68 o 
   5  12  14      559.96      560.67     98.60 o 
   6  12  14       41.46       53.68     80.10 o 
   1  13  14      767.01      739.48     90.13 o 
   2  13  14      851.31      733.19    106.97 o 
   3  13  14      305.97      265.76     86.42 o 
   4  13  14       82.89       90.87    122.02 o 
   5  13  14      199.83      139.66    126.16 o 
   0  14  14      643.71      658.41    134.25 o 
   1  14  14      537.84      374.38     83.32 o 
   2  14  14       15.51     -122.66    117.37 o 
   3  14  14      143.76       67.06     86.69 o 
   4  14  14       62.85     -132.04    107.68 o 
   1  15  14      134.22      -53.01     88.75 o 
   1   1  15     2089.16     2088.39     56.58 o 
   2   1  15     1190.69      991.63     43.86 o 
   3   1  15     1124.20     1377.07     54.33 o 
   4   1  15     1244.72     1257.69     57.10 o 
   5   1  15       32.47       23.70     32.93 o 
   6   1  15     1753.81     1868.59     76.88 o 
   7   1  15       46.27       35.34     49.44 o 
   8   1  15      300.28      337.06     62.83 o 
   9   1  15      123.23      119.62     64.84 o 
  10   1  15       24.27       78.35     76.15 o 
  11   1  15      103.35       63.30     91.51 o 
   0   2  15     3746.98     3649.84    107.05 o 
   1   2  15      225.82      196.66     26.05 o 
   2   2  15       11.78        4.29     24.69 o 
   3   2  15      926.71      959.83     48.97 o 
   4   2  15      583.97      633.53     44.70 o 
   5   2  15      385.74      462.50     44.42 o 
   6   2  15      416.03      395.99     48.31 o 
   7   2  15       18.45       70.46     46.93 o 
   8   2  15       13.95       35.91     51.15 o 
   9   2  15       26.17       85.82     58.20 o 
  10   2  15        9.73      103.52     61.58 o 
  11   2  15       90.81       56.39     67.99 o 
   1   3  15      103.60      187.88     27.04 o 
   2   3  15     4768.68     4793.92     80.09 o 
   3   3  15        4.37      -15.81     27.37 o 
   4   3  15      943.87      938.63     51.77 o 
   5   3  15        0.18      -16.12     32.64 o 
   6   3  15      120.48      187.66     43.82 o 
   7   3  15      140.45      129.48     44.31 o 
   8   3  15      221.60      255.23     58.40 o 
   9   3  15       96.05       87.78     60.88 o 
  10   3  15       10.67      -15.57     55.93 o 
   0   4  15     6925.74     7328.09    122.16 o 
   1   4  15       92.17      134.53     33.14 o 
   2   4  15       86.79      131.80     29.28 o 
   3   4  15      111.55      160.08     22.90 o 
   4   4  15      821.57      945.37     51.92 o 
   5   4  15      592.70      688.10     55.87 o 
   6   4  15      658.05      636.94     54.31 o 
   7   4  15       32.72       66.86     42.61 o 
   8   4  15        8.68       38.78     49.09 o 
   9   4  15       97.02      248.38     57.84 o 
  10   4  15       16.89      -46.58    106.35 o 
   1   5  15      277.29      368.15     30.18 o 
   2   5  15       35.09       14.32     24.56 o 
   3   5  15      123.93      132.35     26.78 o 
   4   5  15      202.38      228.69     40.39 o 
   5   5  15      374.95      416.98     51.26 o 
   6   5  15      823.90      781.12     58.81 o 
   7   5  15     1050.27     1134.43     68.00 o 
   8   5  15       41.80        8.73     51.09 o 
   9   5  15      127.79      135.76     63.29 o 
  10   5  15       56.03       70.01    103.35 o 
   0   6  15     3254.15     3468.37    108.70 o 
   1   6  15     1115.70     1167.30     39.36 o 
   2   6  15      244.93      222.67     25.49 o 
   3   6  15      701.75      700.06     46.12 o 
   4   6  15       34.31       70.29     30.94 o 
   5   6  15       91.00       58.84     34.26 o 
   6   6  15      110.14       97.36     52.09 o 
   7   6  15      634.35      653.59     69.48 o 
   8   6  15      104.62      127.40     54.18 o 
   9   6  15        8.67       12.77     77.88 o 
  10   6  15        9.97       39.75     91.39 o 
   1   7  15      107.76      110.98     25.40 o 
   2   7  15     1419.11     1348.79     49.68 o 
   3   7  15      280.39      262.12     38.68 o 
   4   7  15       86.96       94.48     44.88 o 
   5   7  15        2.30       40.96     56.51 o 
   6   7  15      117.50      164.25     50.87 o 
   7   7  15      212.91      176.97     81.58 o 
   8   7  15       57.36      -62.50     63.57 o 
   9   7  15        0.18      134.62     83.98 o 
   0   8  15      341.56      440.59     53.34 o 
   1   8  15       39.37       61.23     29.17 o 
   2   8  15     1155.29     1083.95     50.04 o 
   3   8  15      313.59      299.39     42.96 o 
   4   8  15      278.30      160.80     47.28 o 
   5   8  15       36.14       74.02     45.08 o 
   6   8  15     1081.49     1005.29     96.22 o 
   7   8  15       70.08      -15.07     60.97 o 
   8   8  15      216.21      216.76     78.05 o 
   9   8  15        1.14      -44.54     86.07 o 
   1   9  15       32.98       33.98     29.44 o 
   2   9  15        1.06       24.13     31.63 o 
   3   9  15      431.40      424.46     42.22 o 
   4   9  15       45.70       59.76     50.37 o 
   5   9  15       33.25       53.32     53.78 o 
   6   9  15      729.31      659.36     79.22 o 
   7   9  15       10.75       39.94    103.88 o 
   8   9  15        5.16       37.30     77.88 o 
   9   9  15        2.03     -101.51     58.87 o 
   0  10  15     3968.18     4137.47    135.65 o 
   1  10  15      262.26      258.01     44.97 o 
   2  10  15       27.62        6.89     44.79 o 
   3  10  15      511.36      547.04     60.02 o 
   4  10  15       18.29      125.25     55.77 o 
   5  10  15       64.75      141.26     60.27 o 
   6  10  15      545.30      687.95     84.10 o 
   7  10  15      373.52      379.93     89.95 o 
   8  10  15      175.14      324.58     77.40 o 
   1  11  15      678.79      679.84     65.66 o 
   2  11  15       62.03       69.21     50.45 o 
   3  11  15      536.93      539.70     73.57 o 
   4  11  15       54.90       54.64     66.59 o 
   5  11  15      102.55      144.03     60.74 o 
   6  11  15      177.20      220.48     65.64 o 
   7  11  15      104.90       15.91     64.84 o 
   0  12  15      111.40      221.18     94.77 o 
   1  12  15      111.23       -0.33     56.52 o 
   2  12  15       49.76      -16.00     74.35 o 
   3  12  15        0.35      -70.80     66.89 o 
   4  12  15       29.98       76.80     74.66 o 
   5  12  15       76.60      -37.69     71.59 o 
   6  12  15      168.70      143.67    101.60 o 
   1  13  15       22.28      -44.91     61.20 o 
   2  13  15      502.57      304.03    141.15 o 
   3  13  15        3.02       20.88     88.80 o 
   4  13  15      202.43       26.16    106.40 o 
   5  13  15      350.91      257.58    150.69 o 
   0  14  15     3823.50     4124.60    230.42 o 
   1  14  15      111.23      -15.20     66.42 o 
   2  14  15      200.43       22.03     86.69 o 
   3  14  15      138.30      174.66     88.58 o 
   4  14  15       71.19      202.74    115.67 o 
   1  15  15      111.49      -19.24     88.20 o 
   0   0  16     1480.03     1900.09    105.77 o 
   1   0  16     1973.50     2173.12     83.35 o 
   2   0  16      141.07      178.98     46.10 o 
   3   0  16      835.90      711.11     70.46 o 
   4   0  16      280.49      172.88     41.25 o 
   5   0  16     2974.88     2796.10    121.68 o 
   6   0  16      518.76      381.27     50.86 o 
   7   0  16       43.40       43.03     71.36 o 
   8   0  16      256.22      184.56    161.53 o 
   9   0  16      333.64      449.49    102.13 o 
  10   0  16      312.17      204.15    191.16 o 
  11   0  16      571.10      168.56    178.41 o 
   1   1  16      266.83      320.17     33.56 o 
   2   1  16     5854.58     5480.62     81.80 o 
   3   1  16      173.97      218.63     34.36 o 
   4   1  16      912.43      889.17     48.67 o 
   5   1  16     1296.04     1215.57     60.26 o 
   6   1  16     2186.24     2208.02     86.04 o 
   7   1  16      876.78      910.95     77.28 o 
   8   1  16      645.54      597.99     72.60 o 
   9   1  16      108.97      150.51     57.94 o 
  10   1  16      197.29      299.84     70.17 o 
  11   1  16        2.74      -29.59     63.37 o 
   0   2  16    27021.03    26534.20    310.34 o 
   1   2  16      571.59      553.64     33.63 o 
   2   2  16       84.93      131.31     28.53 o 
   3   2  16    16138.48    15919.29    157.95 o 
   4   2  16     6672.97     6520.42    105.03 o 
   5   2  16     4847.03     4615.31     96.22 o 
   6   2  16       57.56       46.60     40.39 o 
   7   2  16     1706.52     1788.84     84.57 o 
   8   2  16      266.64      181.76     57.02 o 
   9   2  16     2130.20     2146.41    114.04 o 
  10   2  16      179.76      239.52     67.30 o 
  11   2  16       71.64       54.65     64.89 o 
   1   3  16      750.19      842.22     40.90 o 
   2   3  16     7898.36     8037.13    103.89 o 
   3   3  16       76.07       89.00     37.83 o 
   4   3  16      788.89      805.15     53.57 o 
   5   3  16      821.99      915.79     64.98 o 
   6   3  16     2441.25     2354.65     85.33 o 
   7   3  16      470.25      402.33     53.14 o 
   8   3  16      207.98      201.24     57.43 o 
   9   3  16       37.00       68.82     54.70 o 
  10   3  16      375.19      363.79     71.48 o 
   0   4  16     9808.08    10242.30    148.65 o 
   1   4  16     1723.92     1686.34     51.52 o 
   2   4  16       11.85       21.32     25.59 o 
   3   4  16     2110.15     2068.07     66.10 o 
   4   4  16      417.52      427.93     41.14 o 
   5   4  16      429.35      471.26     65.15 o 
   6   4  16     1076.41      956.63     64.24 o 
   7   4  16      280.75      233.35     61.30 o 
   8   4  16      618.35      758.67     79.03 o 
   9   4  16      639.05      701.64     78.02 o 
  10   4  16       10.40        4.02     71.38 o 
   1   5  16     2481.09     2548.36     56.60 o 
   2   5  16     1490.67     1218.76     43.99 o 
   3   5  16        7.88      -11.50     21.26 o 
   4   5  16      140.75      202.85     35.53 o 
   5   5  16     2409.13     2397.15     76.21 o 
   6   5  16     2858.94     2880.43    132.90 o 
   7   5  16      579.09      708.91     59.47 o 
   8   5  16       87.38      114.28     81.00 o 
   9   5  16      113.43      121.48     67.04 o 
  10   5  16       11.42      -22.61     66.50 o 
   0   6  16      528.78      411.41     46.72 o 
   1   6  16     2294.12     2198.79     49.99 o 
   2   6  16      461.57      450.20     32.87 o 
   3   6  16     2649.55     2700.80     59.45 o 
   4   6  16     2454.90     2323.62     68.26 o 
   5   6  16      252.02      174.53     39.22 o 
   6   6  16     2034.67     1870.18    112.16 o 
   7   6  16       13.37        5.19     47.87 o 
   8   6  16     1217.94     1271.78    122.86 o 
   9   6  16      104.12      101.28    119.15 o 
  10   6  16       69.20       52.91    151.01 o 
   1   7  16     3777.85     3790.12     63.99 o 
   2   7  16      269.22      250.60     40.37 o 
   3   7  16      476.66      438.92     42.97 o 
   4   7  16       39.16      105.19     45.36 o 
   5   7  16      365.84      400.43     60.23 o 
   6   7  16     3227.16     3310.64    130.34 o 
   7   7  16     1398.78     1378.76    104.71 o 
   8   7  16       10.40      -58.88     80.65 o 
   9   7  16      385.73      274.68     99.64 o 
   0   8  16     5633.90     5581.90    106.60 o 
   1   8  16       85.72       59.80     33.12 o 
   2   8  16     1125.22     1161.60     56.37 o 
   3   8  16     1802.34     1481.08     66.61 o 
   4   8  16      380.86      301.18     54.07 o 
   5   8  16      424.02      424.59     59.26 o 
   6   8  16       12.42       51.96     62.74 o 
   7   8  16      168.24      115.64     69.49 o 
   8   8  16     1079.23      945.41    110.43 o 
   9   8  16      486.47      621.97    100.28 o 
   1   9  16     4374.61     4571.66     85.29 o 
   2   9  16     1478.73     1462.04     72.52 o 
   3   9  16      500.75      505.85     53.78 o 
   4   9  16       16.28       58.45     50.08 o 
   5   9  16     1361.15     1379.73     96.54 o 
   6   9  16      588.96      649.59     80.69 o 
   7   9  16      330.16      248.55     69.72 o 
   8   9  16       28.58      -28.76     59.17 o 
   0  10  16     7711.27     8001.16    551.48 o 
   1  10  16      148.02      156.40     42.89 o 
   2  10  16        3.12      -71.25     40.41 o 
   3  10  16      411.31      435.48     58.47 o 
   4  10  16      852.80     1060.21     85.27 o 
   5  10  16       55.52       11.06     53.11 o 
   6  10  16       43.48      169.75     64.58 o 
   7  10  16       54.74       42.45     63.44 o 
   8  10  16       80.50       46.08     67.82 o 
   1  11  16      212.07      300.51     56.18 o 
   2  11  16     2281.22     2287.04    125.99 o 
   3  11  16       76.58       44.70     58.30 o 
   4  11  16       68.12       32.89     89.72 o 
   5  11  16      266.46      349.21     90.11 o 
   6  11  16      198.03      123.72     63.95 o 
   7  11  16      393.76      424.08     94.73 o 
   0  12  16      886.71      860.98    126.29 o 
   1  12  16      641.99      598.09     83.33 o 
   2  12  16      163.54      -35.18     72.11 o 
   3  12  16        4.61     -110.54     64.51 o 
   4  12  16      633.65      585.66     93.73 o 
   5  12  16      102.27       29.16     75.86 o 
   6  12  16      180.00      172.12     82.49 o 
   1  13  16      820.00      837.74     93.89 o 
   2  13  16      145.49      121.02     85.04 o 
   3  13  16       53.11     -132.86     66.43 o 
   4  13  16      564.98      374.43    124.01 o 
   5  13  16     1074.03     1174.82    171.20 o 
   0  14  16       64.40      186.27    109.73 o 
   1  14  16      268.83      260.86    108.38 o 
   2  14  16       43.79     -184.49     92.24 o 
   3  14  16       29.58       46.64     83.02 o 
   4  14  16      895.71      866.04    159.71 o 
   1   1  17     7172.95     7571.01    108.05 o 
   2   1  17     6466.33     6265.08     88.94 o 
   3   1  17       87.10       85.38     32.22 o 
   4   1  17      161.24      216.06     55.63 o 
   5   1  17        1.11      -24.14     31.79 o 
   6   1  17      223.56      240.02     59.21 o 
   7   1  17       13.91       79.41     59.89 o 
   8   1  17       52.92       75.76     53.62 o 
   9   1  17       48.36      -33.67     52.30 o 
  10   1  17      184.07      238.85     69.20 o 
  11   1  17      173.44      201.92     71.42 o 
   0   2  17     8291.05     8822.89    161.56 o 
   1   2  17      860.48      919.39     42.19 o 
   2   2  17     2212.03     2353.33     60.78 o 
   3   2  17      175.35      168.56     24.58 o 
   4   2  17      126.95      153.60     34.62 o 
   5   2  17       33.53       28.39     33.57 o 
   6   2  17      570.05      625.55     56.01 o 
   7   2  17      305.78      229.75     56.25 o 
   8   2  17      166.22      152.77     56.02 o 
   9   2  17       42.35       13.18     53.20 o 
  10   2  17       62.44      -10.30     59.26 o 
   1   3  17      102.95      121.18     27.98 o 
   2   3  17      903.86      854.50     45.82 o 
   3   3  17      441.63      448.33     40.37 o 
   4   3  17      113.24        7.08     39.58 o 
   5   3  17      120.11      152.37     44.80 o 
   6   3  17      463.75      426.64     51.36 o 
   7   3  17        3.94       65.05     44.61 o 
   8   3  17      235.17      114.31     52.86 o 
   9   3  17      234.42      231.29    100.15 o 
  10   3  17      113.76      172.99     62.94 o 
   0   4  17     1169.96     1298.78    135.87 o 
   1   4  17      155.22      175.55     31.83 o 
   2   4  17        1.22       21.90     26.43 o 
   3   4  17       60.23       67.82     24.08 o 
   4   4  17      680.94      671.09     48.19 o 
   5   4  17      117.80      164.43     40.05 o 
   6   4  17      209.85      278.04     48.08 o 
   7   4  17        1.40      -25.46     40.48 o 
   8   4  17      869.33      768.52     74.59 o 
   9   4  17        0.94       25.91     65.94 o 
  10   4  17       35.28       28.26     69.02 o 
   1   5  17      323.13      333.65     31.75 o 
   2   5  17        2.89       -3.24     21.05 o 
   3   5  17       28.84        8.72     21.72 o 
   4   5  17     3120.34     3216.02     79.44 o 
   5   5  17      957.43      970.76     69.87 o 
   6   5  17      570.50      614.07     68.20 o 
   7   5  17      382.25      539.52     85.75 o 
   8   5  17     1415.74     1443.75     98.29 o 
   9   5  17      532.35      502.74    139.82 o 
  10   5  17      115.36      -83.27     65.13 o 
   0   6  17     3373.45     3445.67    135.86 o 
   1   6  17      365.22      299.52     31.27 o 
   2   6  17        0.71      -11.23     21.41 o 
   3   6  17      145.36      155.27     28.54 o 
   4   6  17      135.50      156.53     35.76 o 
   5   6  17       15.61       33.49     35.20 o 
   6   6  17      297.38      323.06     59.54 o 
   7   6  17        9.67      -27.16     49.76 o 
   8   6  17      189.98      146.61     58.28 o 
   9   6  17        1.73      -59.83     58.43 o 
  10   6  17        0.05       87.71    184.78 o 
   1   7  17        5.93       44.17     27.70 o 
   2   7  17      169.68      202.83     27.93 o 
   3   7  17      446.09      370.25     41.52 o 
   4   7  17      202.85      250.15     53.34 o 
   5   7  17       10.86       31.55     46.96 o 
   6   7  17      102.41      107.94     52.12 o 
   7   7  17       25.76        5.69     49.86 o 
   8   7  17      178.52      192.66     88.56 o 
   9   7  17        2.69     -127.12     77.05 o 
   0   8  17     3347.52     3241.98     91.33 o 
   1   8  17     1061.16     1057.34     50.08 o 
   2   8  17      247.60      245.48     38.55 o 
   3   8  17       21.06      -46.15     33.32 o 
   4   8  17       43.39       75.84     46.13 o 
   5   8  17       38.16       32.41     48.49 o 
   6   8  17      976.31      874.50     98.72 o 
   7   8  17       46.41       50.16     63.03 o 
   8   8  17      146.98       59.47     94.37 o 
   9   8  17       85.21      145.92     77.67 o 
   1   9  17     1025.85      935.55     57.40 o 
   2   9  17       10.63      -42.93     32.46 o 
   3   9  17       67.91      141.87     44.31 o 
   4   9  17      242.89      216.89     57.84 o 
   5   9  17        2.18       59.03     53.78 o 
   6   9  17       55.08       51.32     58.44 o 
   7   9  17       11.72       24.45     84.80 o 
   8   9  17       42.85      -48.94    110.82 o 
   0  10  17      914.11      895.67     85.20 o 
   1  10  17       18.54       -7.17     38.19 o 
   2  10  17      971.99      923.50     70.32 o 
   3  10  17      136.43      153.70     50.03 o 
   4  10  17       97.45      178.70     57.80 o 
   5  10  17      124.18       56.14     55.46 o 
   6  10  17      172.06       95.29     62.58 o 
   7  10  17       87.56      108.48     69.36 o 
   8  10  17        2.35      -52.63    117.10 o 
   1  11  17       41.61       20.54     47.20 o 
   2  11  17      311.07      202.65     54.93 o 
   3  11  17       76.31      -91.78     56.46 o 
   4  11  17       22.70       37.97     67.98 o 
   5  11  17      300.61      319.63     84.06 o 
   6  11  17       56.10      125.62     67.10 o 
   7  11  17      125.06       29.15     84.70 o 
   0  12  17     1523.25     1510.38    153.41 o 
   1  12  17       20.82     -105.51     52.76 o 
   2  12  17        5.66       22.49     71.54 o 
   3  12  17      160.46      102.31     78.77 o 
   4  12  17       46.48      105.84     75.38 o 
   5  12  17       10.44       97.93     76.04 o 
   6  12  17      698.73      659.90    114.69 o 
   1  13  17        2.07      -76.37     60.54 o 
   2  13  17       62.23      106.90     88.87 o 
   3  13  17       53.78      -68.15     74.86 o 
   4  13  17        6.30     -110.42     92.88 o 
   5  13  17       10.72      -27.35    101.63 o 
   0  14  17        1.92     -155.40    105.14 o 
   1  14  17      110.64       78.00     86.52 o 
   2  14  17        0.77     -142.05     88.75 o 
   3  14  17       40.00      -93.33    106.41 o 
   0   0  18     8079.93     7841.22    219.19 o 
   1   0  18    15571.88    15801.62    359.69 o 
   2   0  18      280.49      410.04     58.80 o 
   3   0  18     4696.87     4662.46    141.31 o 
   4   0  18     4601.01     4238.22    233.21 o 
   5   0  18     1055.76      973.98     62.92 o 
   6   0  18      286.53      317.11     76.56 o 
   7   0  18      449.68      348.54    126.48 o 
   8   0  18       51.77       40.54     72.28 o 
   9   0  18        0.52      107.27     82.59 o 
  10   0  18      743.47      734.16    137.63 o 
  11   0  18       92.66      111.64    101.33 o 
   1   1  18    13703.94    13694.80    152.96 o 
   2   1  18       64.36       33.55     29.56 o 
   3   1  18      838.87      836.63     46.23 o 
   4   1  18        0.76       -5.74     29.64 o 
   5   1  18     1034.60     1030.36     56.53 o 
   6   1  18     2235.41     2105.16     83.08 o 
   7   1  18      597.61      538.95     74.12 o 
   8   1  18       13.51       24.61     50.57 o 
   9   1  18      576.33      662.82     78.55 o 
  10   1  18      254.74      499.54     76.20 o 
   0   2  18     2223.88     2200.06     86.54 o 
   1   2  18      226.89      218.57     32.01 o 
   2   2  18      313.46      270.56     34.22 o 
   3   2  18      219.72      127.92     32.97 o 
   4   2  18       11.29        5.17     31.91 o 
   5   2  18      983.22      983.36     58.37 o 
   6   2  18     2827.74     2802.93     87.06 o 
   7   2  18        0.85       33.81     79.55 o 
   8   2  18     1679.96     1752.29    169.59 o 
   9   2  18      278.47      266.23     83.78 o 
  10   2  18       41.40      159.36     63.17 o 
   1   3  18      181.62      108.77     27.54 o 
   2   3  18     5546.91     5116.73     96.23 o 
   3   3  18     2447.67     2127.07     64.09 o 
   4   3  18      605.46      590.63     47.39 o 
   5   3  18     4367.90     4236.23     95.90 o 
   6   3  18     1580.95     1582.61     74.23 o 
   7   3  18        0.23      -18.26     84.15 o 
   8   3  18      209.36      179.43     55.83 o 
   9   3  18       16.25       67.13     53.46 o 
  10   3  18       56.92       42.41     59.99 o 
   0   4  18    11912.98    11646.84    165.18 o 
   1   4  18     2992.15     3129.31     68.53 o 
   2   4  18        4.88        3.93     26.49 o 
   3   4  18     1951.49     1937.38     48.29 o 
   4   4  18     2340.32     2368.09     73.23 o 
   5   4  18       84.17       71.78     38.31 o 
   6   4  18     4645.06     4735.83    109.61 o 
   7   4  18     1565.26     1536.64     84.90 o 
   8   4  18        4.82      -72.01     61.07 o 
   9   4  18      106.23      151.32     70.00 o 
  10   4  18       89.41      188.27     76.10 o 
   1   5  18     1128.15     1078.61     44.21 o 
   2   5  18        1.80        3.58     26.50 o 
   3   5  18      700.21      703.61     38.26 o 
   4   5  18      102.64      166.94     48.62 o 
   5   5  18      728.15      719.56     68.90 o 
   6   5  18      446.34      416.33     52.39 o 
   7   5  18     2073.58     1962.02    102.66 o 
   8   5  18        0.12       -6.30     56.69 o 
   9   5  18      718.45      707.65     96.40 o 
  10   5  18      169.69       80.47    119.89 o 
   0   6  18     2496.04     2518.97     85.87 o 
   1   6  18      692.92      659.20     39.46 o 
   2   6  18      811.53      817.95     41.44 o 
   3   6  18       47.59       80.12     29.42 o 
   4   6  18      231.15      226.91     37.55 o 
   5   6  18      743.70      747.50     68.92 o 
   6   6  18        0.12      -23.02     50.03 o 
   7   6  18      356.64      364.84     66.75 o 
   8   6  18      183.52      368.34     67.16 o 
   9   6  18       63.50       69.79     80.13 o 
  10   6  18      222.38      216.66    101.46 o 
   1   7  18      560.58      535.71     35.68 o 
   2   7  18     2522.02     2512.90     57.12 o 
   3   7  18        3.38      -26.17     31.93 o 
   4   7  18     2399.73     2452.59     94.65 o 
   5   7  18      152.66      273.38     56.46 o 
   6   7  18      167.46      224.37     57.96 o 
   7   7  18      193.77      120.75     55.51 o 
   8   7  18      857.04      873.96    107.55 o 
   9   7  18       90.03      -57.24     80.47 o 
   0   8  18     3649.22     3828.59    122.32 o 
   1   8  18     4161.86     3959.97     78.43 o 
   2   8  18      413.65      435.81     44.32 o 
   3   8  18      425.50      441.65     55.53 o 
   4   8  18      939.57     1021.28     80.11 o 
   5   8  18       11.35        0.60     47.93 o 
   6   8  18     1120.70     1153.67    109.39 o 
   7   8  18     1261.80     1155.52    112.35 o 
   8   8  18        1.47      152.81     92.29 o 
   9   8  18        3.14       63.67    124.25 o 
   1   9  18       40.12       64.05     38.37 o 
   2   9  18       97.53      100.98     35.12 o 
   3   9  18      567.61      662.71     58.29 o 
   4   9  18        0.35       84.19     60.19 o 
   5   9  18      832.89      839.31    147.82 o 
   6   9  18      591.00      602.74    140.11 o 
   7   9  18       53.06       30.55     60.21 o 
   8   9  18      477.61      416.64     82.89 o 
   0  10  18      190.85      207.80     64.23 o 
   1  10  18      107.84      160.15     44.73 o 
   2  10  18        0.66       35.77     50.71 o 
   3  10  18     1401.24     1647.37     96.81 o 
   4  10  18       61.75       62.09     53.86 o 
   5  10  18       69.24       43.47     53.95 o 
   6  10  18      233.81      244.88     68.17 o 
   7  10  18      159.51      120.86     67.37 o 
   8  10  18      375.12      236.72     79.19 o 
   1  11  18      574.62      572.88     63.30 o 
   2  11  18      634.67      692.36     78.48 o 
   3  11  18       45.49       84.61     69.50 o 
   4  11  18     1099.62     1278.68    153.23 o 
   5  11  18      339.99      356.20     87.23 o 
   6  11  18      262.51      324.75     77.16 o 
   7  11  18       40.82     -116.73     60.08 o 
   0  12  18      154.56      215.93    184.47 o 
   1  12  18      782.64      600.44     81.73 o 
   2  12  18       18.69       53.39     73.80 o 
   3  12  18      379.67      536.56    172.25 o 
   4  12  18      203.55      203.54     78.42 o 
   5  12  18       11.15      -71.69    109.56 o 
   6  12  18       46.16       38.52     80.67 o 
   1  13  18      484.28      364.09    122.96 o 
   2  13  18       37.42      -32.35     72.35 o 
   3  13  18       14.97      -40.52     90.57 o 
   4  13  18      124.14      129.24    191.16 o 
   5  13  18       13.26     -246.85    166.62 o 
   0  14  18      795.70      770.66    144.40 o 
   1  14  18       79.18      -15.65     92.13 o 
   2  14  18       43.76      -73.34    122.66 o 
   3  14  18      487.09      495.58    143.37 o 
   1   1  19     5512.64     5962.75     99.59 o 
   2   1  19     2254.02     2082.10     69.89 o 
   3   1  19      962.24      974.02     50.04 o 
   4   1  19     2105.50     1945.42     64.08 o 
   5   1  19      957.00      962.65     56.28 o 
   6   1  19        2.53      -23.29     38.71 o 
   7   1  19     1538.65     1590.40     94.15 o 
   8   1  19       43.76       66.18     52.76 o 
   9   1  19       35.65       -0.65     53.99 o 
  10   1  19        4.69       -4.11     56.06 o 
   0   2  19     1112.19     1267.63     75.21 o 
   1   2  19     1867.89     2154.15     65.02 o 
   2   2  19      831.06      877.13     47.27 o 
   3   2  19       21.13       32.17     30.99 o 
   4   2  19      122.49      104.11     34.23 o 
   5   2  19      590.06      544.83     50.04 o 
   6   2  19      301.04      269.37     48.01 o 
   7   2  19     1310.71     1289.42    131.61 o 
   8   2  19       21.01      133.71     56.75 o 
   9   2  19      480.23      357.90     67.37 o 
  10   2  19        2.60       32.21     58.27 o 
   1   3  19     4701.25     4760.98     81.85 o 
   2   3  19      926.46      943.70     48.80 o 
   3   3  19        7.38       27.67     29.41 o 
   4   3  19      862.49      949.76     55.08 o 
   5   3  19     1531.57     1396.88     68.33 o 
   6   3  19       64.54       64.88     43.45 o 
   7   3  19     3398.30     3331.43    100.54 o 
   8   3  19      292.93      274.30     66.67 o 
   9   3  19       79.89       83.66     65.94 o 
  10   3  19        0.23       68.78     62.05 o 
   0   4  19      355.85      416.88     47.06 o 
   1   4  19      126.78      125.88     28.35 o 
   2   4  19     2221.35     2145.92     63.12 o 
   3   4  19      315.06      294.12     27.32 o 
   4   4  19      373.13      324.13     42.29 o 
   5   4  19     1546.66     1495.84     71.10 o 
   6   4  19      553.21      477.99     59.91 o 
   7   4  19     2215.95     2322.62    118.14 o 
   8   4  19      153.06      171.41     58.51 o 
   9   4  19       39.70      -14.40    116.00 o 
  10   4  19      189.74      206.08     77.13 o 
   1   5  19      403.07      422.25     47.45 o 
   2   5  19     1086.36     1022.92     50.71 o 
   3   5  19      257.73      316.70     31.09 o 
   4   5  19     2093.81     1760.73     68.04 o 
   5   5  19      130.55      169.38     41.42 o 
   6   5  19        0.34      -45.39     39.34 o 
   7   5  19      636.88      599.98     59.55 o 
   8   5  19       45.76       73.66     63.71 o 
   9   5  19       40.90      -41.79    126.54 o 
  10   5  19       23.24      -34.79     67.17 o 
   0   6  19      674.23      658.51     55.41 o 
   1   6  19      636.56      670.05     41.26 o 
   2   6  19       96.19      113.67     26.56 o 
   3   6  19     1542.55     1623.22     54.18 o 
   4   6  19       41.38       36.99     33.18 o 
   5   6  19      822.50      879.14     83.11 o 
   6   6  19       32.52      -46.79     47.15 o 
   7   6  19       84.70       87.84     56.04 o 
   8   6  19        3.40       37.74     56.55 o 
   9   6  19       36.08       95.95     74.10 o 
   1   7  19     1097.68     1166.82     49.64 o 
   2   7  19      149.26       72.24     28.32 o 
   3   7  19       62.03       79.40     40.12 o 
   4   7  19       29.45        5.82     43.74 o 
   5   7  19      493.65      432.57     60.96 o 
   6   7  19       73.80       67.93     51.78 o 
   7   7  19      149.04      132.13     55.14 o 
   8   7  19       53.82      129.11     77.49 o 
   9   7  19      103.86      -53.68    196.25 o 
   0   8  19     2117.91     1962.82     73.97 o 
   1   8  19     4236.66     4166.95     87.44 o 
   2   8  19      307.89      191.35     38.45 o 
   3   8  19     2682.29     2598.27    144.58 o 
   4   8  19        7.34       35.21     45.76 o 
   5   8  19      443.32      424.72     63.46 o 
   6   8  19       20.18      -69.08     95.16 o 
   7   8  19      190.35      215.33     78.63 o 
   8   8  19      154.36      161.29    123.32 o 
   9   8  19       60.84      108.30    128.39 o 
   1   9  19     1196.47     1098.68     74.37 o 
   2   9  19      217.45      171.41     39.69 o 
   3   9  19       22.07        9.56     53.34 o 
   4   9  19       61.91       -8.77     58.81 o 
   5   9  19        8.69       70.08     65.98 o 
   6   9  19        8.28      -19.75     63.73 o 
   7   9  19      210.14      156.63     74.73 o 
   8   9  19       61.94       48.74    103.65 o 
   0  10  19       51.01       80.10     62.31 o 
   1  10  19     2962.69     2927.15     89.89 o 
   2  10  19      756.86      715.88     65.27 o 
   3  10  19       73.67       84.87     63.49 o 
   4  10  19        3.64      -39.58     63.07 o 
   5  10  19      153.38      106.03     57.35 o 
   6  10  19       36.34       16.82     75.14 o 
   7  10  19      254.84      332.36     76.17 o 
   8  10  19      185.36      310.94     81.98 o 
   1  11  19        3.27       38.41     47.09 o 
   2  11  19        6.34      -36.34     55.16 o 
   3  11  19       30.89      -26.07     68.65 o 
   4  11  19       40.90       22.72     70.62 o 
   5  11  19       12.51       11.57    118.02 o 
   6  11  19       27.51       78.90     62.81 o 
   7  11  19        0.24       75.19     68.61 o 
   0  12  19      499.47      497.77    115.43 o 
   1  12  19       11.66       83.60     62.07 o 
   2  12  19       16.62      -85.63     66.96 o 
   3  12  19      268.30      296.76     81.46 o 
   4  12  19       36.14       -0.42     69.79 o 
   5  12  19        4.60       32.04     72.21 o 
   6  12  19        0.17      -16.76     78.25 o 
   1  13  19      520.09      300.02     96.53 o 
   2  13  19       53.71       53.95     80.17 o 
   3  13  19        1.45       13.43     93.59 o 
   4  13  19       73.97      -44.64    100.41 o 
   5  13  19        5.42      159.91    107.37 o 
   0  14  19        9.78     -175.39     87.70 o 
   1  14  19      218.27       24.16     90.39 o 
   2  14  19      408.84      206.29    107.57 o 
   3  14  19     1267.59     1200.02    184.15 o 
   0   0  20     3935.00     3485.41    154.84 o 
   1   0  20     6762.67     6844.93    155.61 o 
   2   0  20      223.59      100.79    131.26 o 
   3   0  20       87.67       69.48     52.04 o 
   4   0  20      416.15      401.32     67.22 o 
   5   0  20     3202.38     2980.86    135.60 o 
   6   0  20        0.20       66.45     64.29 o 
   7   0  20       63.00      -31.92     66.72 o 
   8   0  20       41.72      -76.10     67.47 o 
   9   0  20       38.27      194.89     86.29 o 
  10   0  20       20.14      -67.44     79.65 o 
   1   1  20     1956.16     1833.65     63.24 o 
   2   1  20      161.38      125.69     35.70 o 
   3   1  20      566.99      533.40     48.43 o 
   4   1  20        0.01        1.24     45.05 o 
   5   1  20     3394.53     3037.83     86.95 o 
   6   1  20      107.34       59.11     43.57 o 
   7   1  20      410.64      458.21     82.77 o 
   8   1  20       10.93      -24.93     50.48 o 
   9   1  20      463.09      544.62     79.09 o 
  10   1  20       49.84       22.36     58.61 o 
   0   2  20      807.10     1010.84     73.44 o 
   1   2  20     6707.23     6527.78    110.92 o 
   2   2  20       98.00       10.78     28.86 o 
   3   2  20     4783.99     4361.73     85.26 o 
   4   2  20     2074.73     2152.55     72.38 o 
   5   2  20       19.53       12.91     35.28 o 
   6   2  20      314.34      269.03     47.55 o 
   7   2  20     1064.98     1193.40     84.33 o 
   8   2  20      609.30      564.29     73.20 o 
   9   2  20      408.83      554.07    117.35 o 
  10   2  20      144.95      239.10     67.74 o 
   1   3  20      335.68      332.66     35.35 o 
   2   3  20      995.16      922.72     48.61 o 
   3   3  20        0.32       10.52     29.94 o 
   4   3  20       89.64       97.13     34.44 o 
   5   3  20     2004.92     1862.73     78.09 o 
   6   3  20        5.82      -22.10     41.86 o 
   7   3  20      146.29      184.67     53.65 o 
   8   3  20      420.79      468.70    101.14 o 
   9   3  20      337.31      377.15     78.36 o 
  10   3  20      275.79      297.08     72.06 o 
   0   4  20      662.70      655.82     54.50 o 
   1   4  20      929.22      948.90     48.22 o 
   2   4  20     1938.06     1822.63     59.54 o 
   3   4  20        9.50       44.47     31.35 o 
   4   4  20      202.52      210.01     40.74 o 
   5   4  20        7.03       58.10     39.05 o 
   6   4  20      110.36       45.76     42.26 o 
   7   4  20      120.40       56.36     44.94 o 
   8   4  20      423.44      386.92     63.04 o 
   9   4  20      112.71      188.70     76.45 o 
  10   4  20       13.40       31.15     69.24 o 
   1   5  20     4567.96     4237.92     81.51 o 
   2   5  20      298.23      225.95     34.75 o 
   3   5  20      303.77      330.12     32.43 o 
   4   5  20      352.18      367.28     44.88 o 
   5   5  20     1632.27     1687.74     73.88 o 
   6   5  20      410.02      446.54     53.69 o 
   7   5  20       50.15       13.34     43.58 o 
   8   5  20       96.50       71.11     62.50 o 
   9   5  20       22.00       84.87    122.37 o 
  10   5  20       21.25      100.02     74.50 o 
   0   6  20      906.01      856.11     76.68 o 
   1   6  20     4775.09     4651.33     80.34 o 
   2   6  20     1581.86     1602.91     53.34 o 
   3   6  20     1192.85     1151.48     50.21 o 
   4   6  20     2986.67     2801.70     79.02 o 
   5   6  20      313.21      266.81     57.35 o 
   6   6  20       61.05       15.80     50.44 o 
   7   6  20     3011.60     3093.92    122.63 o 
   8   6  20       12.66       82.27     59.69 o 
   9   6  20        7.08       23.23     63.12 o 
   1   7  20        0.67        2.40     32.58 o 
   2   7  20     2565.08     2482.77     62.62 o 
   3   7  20      130.24       96.83     46.44 o 
   4   7  20        7.88       31.33     45.15 o 
   5   7  20       64.30       78.59     49.50 o 
   6   7  20       17.80      -49.47     47.16 o 
   7   7  20     2549.42     2653.77    119.65 o 
   8   7  20        3.15      -99.90     63.82 o 
   9   7  20      261.38      311.53    107.00 o 
   0   8  20      121.53      149.04     40.18 o 
   1   8  20      341.43      412.46     42.75 o 
   2   8  20      573.23      509.41     50.96 o 
   3   8  20        6.62        1.86     40.87 o 
   4   8  20      288.59      293.34     57.55 o 
   5   8  20     1163.99     1196.11     84.48 o 
   6   8  20      522.35      372.88     84.01 o 
   7   8  20      576.27      594.49     95.07 o 
   8   8  20      167.83       32.00     78.05 o 
   9   8  20       32.55       71.51     89.44 o 
   1   9  20       41.17      -45.80     34.89 o 
   2   9  20       15.86       31.91     40.77 o 
   3   9  20      152.55      105.68     61.80 o 
   4   9  20       72.92      155.73     65.30 o 
   5   9  20     1791.55     1731.38    123.08 o 
   6   9  20      385.09      364.46     85.44 o 
   7   9  20        3.20      -51.27     69.79 o 
   8   9  20        7.78      -81.10     56.93 o 
   0  10  20       64.75       63.81     58.55 o 
   1  10  20     1036.69     1142.40     67.40 o 
   2  10  20      116.04      163.34     49.86 o 
   3  10  20      247.95      366.95     77.92 o 
   4  10  20       15.63       43.73     51.83 o 
   5  10  20        5.40      -27.16     53.01 o 
   6  10  20       92.13      160.06     70.14 o 
   7  10  20      379.04      429.20     80.00 o 
   1  11  20       33.82       15.29     48.29 o 
   2  11  20      743.31      889.06    100.71 o 
   3  11  20      162.06      208.00     71.29 o 
   4  11  20       56.01       14.26    102.37 o 
   5  11  20       12.38      117.62     88.22 o 
   6  11  20       55.70       90.11     64.62 o 
   7  11  20      906.96      893.72    100.24 o 
   0  12  20       70.38      120.14     89.97 o 
   1  12  20      274.31      224.04     69.41 o 
   2  12  20       33.25       79.46     86.85 o 
   3  12  20      897.50      925.75    105.10 o 
   4  12  20      454.02      755.99    105.65 o 
   5  12  20      106.01      120.66     80.11 o 
   6  12  20       37.46      117.00     98.73 o 
   1  13  20     1054.22     1199.49    204.17 o 
   2  13  20        6.03      -38.78     90.28 o 
   3  13  20        5.18      -68.75     94.48 o 
   4  13  20      164.06      424.89    126.31 o 
   5  13  20      322.22      302.67    118.44 o 
   0  14  20      487.11      445.37    128.39 o 
   1  14  20      270.30      328.21     97.11 o 
   2  14  20       44.36      -71.32     82.76 o 
   3  14  20      118.02       81.52    104.09 o 
   1   1  21     4612.19     4439.17     91.86 o 
   2   1  21     7111.43     7161.12    120.48 o 
   3   1  21      109.65      103.96     37.81 o 
   4   1  21      974.49      915.49     51.46 o 
   5   1  21     1475.08     1340.12     66.18 o 
   6   1  21        7.67      -38.56     44.93 o 
   7   1  21       49.41      102.58     53.51 o 
   8   1  21      495.52      438.87     69.45 o 
   9   1  21      175.99      171.89     61.06 o 
  10   1  21      273.78      290.50     72.08 o 
   0   2  21      264.65      284.62     55.70 o 
   1   2  21      329.10      475.62     44.50 o 
   2   2  21        1.97      -14.70     27.72 o 
   3   2  21      317.99      342.03     39.97 o 
   4   2  21      274.12      309.59     41.85 o 
   5   2  21     1971.79     1992.10     76.69 o 
   6   2  21      185.04      136.08     45.07 o 
   7   2  21      355.19      342.95     62.39 o 
   8   2  21       59.23       76.87     53.65 o 
   9   2  21       50.70       42.04     56.58 o 
  10   2  21       26.40       15.02     58.25 o 
   1   3  21     1178.92     1098.18     51.68 o 
   2   3  21     1320.44     1297.33     68.82 o 
   3   3  21      112.97       99.12     33.31 o 
   4   3  21     2282.02     2283.70    109.02 o 
   5   3  21      311.71      253.84     45.56 o 
   6   3  21      383.32      317.16     57.71 o 
   7   3  21      834.86      737.50     73.22 o 
   8   3  21      735.73      789.41     76.86 o 
   9   3  21      296.07      330.66     66.01 o 
  10   3  21      775.48      833.27    120.52 o 
   0   4  21     2856.32     2612.31    155.47 o 
   1   4  21      412.77      364.63     36.45 o 
   2   4  21        0.07        3.42     28.85 o 
   3   4  21      527.56      507.55     45.63 o 
   4   4  21     1098.12     1076.51     60.11 o 
   5   4  21     1681.83     1697.03     75.46 o 
   6   4  21      255.73      273.50     50.53 o 
   7   4  21        3.39       47.30     43.70 o 
   8   4  21       94.40      105.49     54.43 o 
   9   4  21      570.65      689.54     98.14 o 
  10   4  21        1.04       82.98    103.96 o 
   1   5  21     1042.37      987.01     50.89 o 
   2   5  21     1303.49     1136.73     55.01 o 
   3   5  21     3023.90     2937.61     64.79 o 
   4   5  21     1252.47     1135.07     62.15 o 
   5   5  21      113.10      107.66     40.72 o 
   6   5  21      479.42      420.08     60.20 o 
   7   5  21       75.09       48.49     58.58 o 
   8   5  21      707.10      637.80     91.05 o 
   9   5  21        0.53      -47.36     60.22 o 
  10   5  21      351.38      272.56     86.68 o 
   0   6  21     1350.52     1395.22     73.31 o 
   1   6  21       32.54       25.99     28.71 o 
   2   6  21       70.32       56.96     28.12 o 
   3   6  21      435.62      382.70     39.94 o 
   4   6  21        2.16       13.03     39.60 o 
   5   6  21        1.07       -1.22     48.49 o 
   6   6  21      280.64      203.29     57.48 o 
   7   6  21      115.48       87.49     56.36 o 
   8   6  21       73.03      116.72     64.71 o 
   9   6  21        5.07       50.99     71.64 o 
   1   7  21     3079.68     2917.73     64.48 o 
   2   7  21      139.44      163.96     32.62 o 
   3   7  21      156.58      165.00     49.20 o 
   4   7  21      571.40      636.19     65.42 o 
   5   7  21      363.17      282.16     59.43 o 
   6   7  21        0.37      -23.25     47.08 o 
   7   7  21        0.02        5.18     51.09 o 
   8   7  21      489.66      435.31    108.31 o 
   9   7  21       57.24        6.97     93.54 o 
   0   8  21      818.96      811.84     71.53 o 
   1   8  21     1991.26     2044.21     78.98 o 
   2   8  21      242.40      245.63     42.94 o 
   3   8  21      205.90      129.59     49.35 o 
   4   8  21      352.28      389.03     59.96 o 
   5   8  21       11.42      -13.01     65.77 o 
   6   8  21      582.41      656.44    109.37 o 
   7   8  21       50.05      -32.15     66.62 o 
   8   8  21        0.86        8.01     69.38 o 
   1   9  21      266.63      234.18     45.67 o 
   2   9  21      165.16      190.59     41.26 o 
   3   9  21        1.62      -82.76     43.12 o 
   4   9  21      228.64      340.00    145.47 o 
   5   9  21       82.00      120.19     71.13 o 
   6   9  21        3.69       28.48     69.03 o 
   7   9  21        0.07       60.22    111.96 o 
   8   9  21       72.49        5.77     74.31 o 
   0  10  21      132.17       67.86     57.37 o 
   1  10  21      277.39      256.79     47.83 o 
   2  10  21      319.92      196.73     61.21 o 
   3  10  21      659.12      602.89     86.02 o 
   4  10  21      166.08      241.45     59.75 o 
   5  10  21      106.64      236.33     64.71 o 
   6  10  21      639.46     1005.93    178.83 o 
   7  10  21       14.86       87.59     66.50 o 
   1  11  21       18.73        5.50     45.91 o 
   2  11  21       22.68      -96.69     48.34 o 
   3  11  21      205.91      160.65    147.65 o 
   4  11  21       91.65      221.86     73.04 o 
   5  11  21      394.30      385.87     92.98 o 
   6  11  21        5.56     -136.10     68.05 o 
   7  11  21      161.46      136.98     72.73 o 
   0  12  21       84.81      138.70     95.14 o 
   1  12  21      124.13       16.75     59.77 o 
   2  12  21       55.00       68.06     75.46 o 
   3  12  21       28.08       49.06     79.15 o 
   4  12  21       56.38       63.39    101.90 o 
   5  12  21       23.71      129.33     82.28 o 
   6  12  21     1149.11     1179.85    126.48 o 
   1  13  21        0.85     -138.32     69.16 o 
   2  13  21       59.00       42.66     80.42 o 
   3  13  21        0.80      -46.15    186.06 o 
   4  13  21       33.77      -78.58     89.44 o 
   0  14  21       87.67       33.47    102.42 o 
   1  14  21      227.01      143.97    112.18 o 
   2  14  21        7.20      -53.04    104.49 o 
   0   0  22       51.48       24.21     61.81 o 
   1   0  22     4262.32     4029.11    127.04 o 
   2   0  22     4100.78     4108.96    134.21 o 
   3   0  22       62.55        6.80     66.59 o 
   4   0  22     4002.43     3898.40    146.43 o 
   5   0  22      499.31      447.53     81.47 o 
   6   0  22     6176.72     5871.63    201.20 o 
   7   0  22       85.24       88.25     78.23 o 
   8   0  22      286.30      310.78     91.25 o 
   9   0  22       13.42       84.81    124.25 o 
  10   0  22      332.59      275.08     97.72 o 
   1   1  22      875.08      978.23     56.22 o 
   2   1  22      879.16      796.71     54.92 o 
   3   1  22       15.76      -36.85     32.38 o 
   4   1  22      267.54      196.67     60.33 o 
   5   1  22       86.58       50.54     37.27 o 
   6   1  22     1036.47     1083.24     80.79 o 
   7   1  22        4.02       42.07     50.38 o 
   8   1  22      158.70      181.08     60.40 o 
   9   1  22        0.10       15.06     54.55 o 
  10   1  22      325.70      347.46     75.04 o 
   0   2  22      413.69      423.83     75.83 o 
   1   2  22      965.37     1028.81     65.49 o 
   2   2  22      498.32      454.76     46.16 o 
   3   2  22      194.01      197.68     36.65 o 
   4   2  22      458.77      424.75     44.94 o 
   5   2  22      308.08      282.25     45.77 o 
   6   2  22     1644.67     1652.07     78.09 o 
   7   2  22      130.89      132.94     55.82 o 
   8   2  22      695.73      696.07     76.23 o 
   9   2  22      104.51       13.86     55.71 o 
  10   2  22      210.10      155.24     65.97 o 
   1   3  22        0.48      -20.94     29.41 o 
   2   3  22      819.79      756.63     47.31 o 
   3   3  22      745.34      799.88     51.51 o 
   4   3  22     1810.21     1938.79     73.71 o 
   5   3  22     1157.89     1018.75     63.50 o 
   6   3  22      143.02      109.62     44.25 o 
   7   3  22        0.19      -60.87     56.19 o 
   8   3  22      354.47      381.22     75.74 o 
   9   3  22       93.55        3.26     53.92 o 
  10   3  22       49.68       23.21     70.96 o 
   0   4  22    20970.30    19703.31    593.54 o 
   1   4  22      407.71      461.59     39.02 o 
   2   4  22     1205.78     1202.41     57.04 o 
   3   4  22        6.18        8.99     32.23 o 
   4   4  22     2458.69     2233.85     76.28 o 
   5   4  22      536.15      601.39     54.33 o 
   6   4  22      318.15      268.43     50.08 o 
   7   4  22       33.58       61.20     48.68 o 
   8   4  22       19.66       20.52     49.35 o 
   9   4  22        2.70       70.42     67.34 o 
  10   4  22        0.87       39.16     72.30 o 
   1   5  22      408.73      439.89     40.30 o 
   2   5  22     1814.90     1716.02     64.69 o 
   3   5  22       50.67       65.36     26.75 o 
   4   5  22      476.94      380.20     48.75 o 
   5   5  22      438.35      426.46     52.14 o 
   6   5  22     1002.58     1110.06     70.26 o 
   7   5  22      608.85      346.93     67.07 o 
   8   5  22       11.81      -30.90     93.34 o 
   9   5  22      337.38      135.29    128.81 o 
  10   5  22      195.13      177.35     82.76 o 
   0   6  22     2471.95     2409.78     90.32 o 
   1   6  22      538.03      563.03     44.94 o 
   2   6  22        7.11       38.78     33.82 o 
   3   6  22        0.49      -36.28     32.68 o 
   4   6  22      289.78      376.54     53.66 o 
   5   6  22      573.78      486.05     64.54 o 
   6   6  22      524.95      556.13     70.94 o 
   7   6  22       13.87      -12.70     52.63 o 
   8   6  22      964.75     1053.86    103.34 o 
   9   6  22        0.07       50.41     64.34 o 
   1   7  22     1604.04     1678.77     58.28 o 
   2   7  22     2829.70     2839.39     69.77 o 
   3   7  22        2.80      -19.58     42.35 o 
   4   7  22     1006.55      812.32     72.39 o 
   5   7  22       24.50       -8.70     46.98 o 
   6   7  22      280.16      421.71     65.54 o 
   7   7  22      185.43      162.55     61.17 o 
   8   7  22      130.87      174.88     94.60 o 
   9   7  22       84.26      154.35    135.72 o 
   0   8  22     5303.79     5560.65    117.92 o 
   1   8  22     2362.07     2377.72     74.17 o 
   2   8  22      190.10       92.24     41.65 o 
   3   8  22       19.43       10.28     43.51 o 
   4   8  22      732.20      917.79     75.81 o 
   5   8  22      295.22      279.12     60.50 o 
   6   8  22      197.57      205.53     75.72 o 
   7   8  22        0.38      -17.29     66.05 o 
   8   8  22      421.04      418.08     92.14 o 
   1   9  22      720.47      697.42     56.29 o 
   2   9  22      117.51      127.32     43.12 o 
   3   9  22        2.99      -41.09     45.47 o 
   4   9  22      176.32      199.61    125.00 o 
   5   9  22       11.64       15.11     81.51 o 
   6   9  22     1179.27     1249.49    115.76 o 
   7   9  22      237.76      340.08     86.77 o 
   8   9  22      230.59      299.23     89.12 o 
   0  10  22     2175.75     1946.11    113.02 o 
   1  10  22      204.44      158.80     44.42 o 
   2  10  22      195.71      187.46     62.80 o 
   3  10  22       10.94      117.64     63.58 o 
   4  10  22      782.42      813.11     95.46 o 
   5  10  22       27.22      -18.91     60.46 o 
   6  10  22       47.76       60.82     98.41 o 
   7  10  22       81.71      144.60     66.48 o 
   1  11  22        0.69      -27.25     45.27 o 
   2  11  22     3695.81     4001.00    138.39 o 
   3  11  22       31.53       -5.48     61.94 o 
   4  11  22      373.04      580.09     95.00 o 
   5  11  22        0.99      -35.81     97.44 o 
   6  11  22        1.25        5.73    178.27 o 
   0  12  22      205.69      205.67     98.74 o 
   1  12  22       30.51        6.60     76.18 o 
   2  12  22       17.74       60.59     73.56 o 
   3  12  22        0.10       -6.24     68.38 o 
   4  12  22      247.53      213.39    144.20 o 
   5  12  22      464.34      569.15    157.51 o 
   1  13  22      167.25       18.44     85.13 o 
   2  13  22      171.24      106.11    102.21 o 
   3  13  22      114.73      141.04    107.50 o 
   4  13  22       21.95        1.20    101.32 o 
   0  14  22      417.92      127.44    181.60 o 
   1  14  22       15.41      -69.34     88.73 o 
   2  14  22      370.80      178.49     96.89 o 
   1   1  23    13910.59    13653.76    169.86 o 
   2   1  23      459.73      534.68     48.94 o 
   3   1  23      734.31      729.37     57.76 o 
   4   1  23      110.60       96.31     42.65 o 
   5   1  23     3243.32     3063.15    103.08 o 
   6   1  23     1157.07     1111.75     82.02 o 
   7   1  23     1006.47     1094.58    105.40 o 
   8   1  23       29.65      163.63     83.29 o 
   9   1  23       46.83       70.93     73.89 o 
  10   1  23        8.86       37.06     64.59 o 
   0   2  23     2364.76     2638.10    107.23 o 
   1   2  23      841.33      877.74     56.16 o 
   2   2  23      132.95      123.97     36.63 o 
   3   2  23       26.62       87.34     32.88 o 
   4   2  23     1843.83     1781.24     72.54 o 
   5   2  23      501.43      444.87     50.35 o 
   6   2  23       17.70       33.84     43.62 o 
   7   2  23       31.85      -33.73     48.09 o 
   8   2  23        0.09       51.14     75.60 o 
   9   2  23       69.96       43.13     56.61 o 
  10   2  23        5.84       12.99     58.75 o 
   1   3  23      281.84      324.15     40.95 o 
   2   3  23      636.06      599.70     45.29 o 
   3   3  23      223.45      243.91     48.60 o 
   4   3  23      133.59      170.91     39.07 o 
   5   3  23     1892.29     1899.64     82.62 o 
   6   3  23       88.27       98.53     43.88 o 
   7   3  23      373.01      377.12     64.01 o 
   8   3  23        8.93        8.71     50.28 o 
   9   3  23        0.04      101.31     59.95 o 
  10   3  23        0.29      -71.54     91.65 o 
   0   4  23       91.21      130.62     75.19 o 
   1   4  23      458.93      399.60     38.44 o 
   2   4  23     1532.51     1352.23     59.96 o 
   3   4  23      933.83      979.85     57.45 o 
   4   4  23      396.12      413.96     47.55 o 
   5   4  23       24.89      104.11     42.74 o 
   6   4  23      191.59      212.11     48.66 o 
   7   4  23      508.67      572.34     69.42 o 
   8   4  23        1.47      -56.74     47.24 o 
   9   4  23      154.32      133.89     74.14 o 
  10   4  23      318.49      345.97    167.91 o 
   1   5  23     1053.37     1056.47     54.51 o 
   2   5  23     1827.20     1662.06     66.82 o 
   3   5  23     1681.24     1751.89     56.31 o 
   4   5  23      345.36      291.27     46.05 o 
   5   5  23     3861.09     3562.04     97.41 o 
   6   5  23       39.98       70.19     43.15 o 
   7   5  23      594.82      562.78     76.32 o 
   8   5  23      309.50      299.31     93.61 o 
   9   5  23      246.95      398.01     84.68 o 
   0   6  23     3450.33     3423.82    106.45 o 
   1   6  23       50.17       47.88     36.23 o 
   2   6  23      101.05      160.53     37.69 o 
   3   6  23     3572.80     3627.69     89.64 o 
   4   6  23       27.58      -42.27     37.49 o 
   5   6  23     1580.90     1440.28     91.80 o 
   6   6  23      293.66      232.59     59.86 o 
   7   6  23      185.53       63.75     57.53 o 
   8   6  23       32.99       10.74     62.53 o 
   9   6  23      404.78      354.28     85.45 o 
   1   7  23      931.45      971.65     52.10 o 
   2   7  23      574.14      654.33     44.47 o 
   3   7  23      164.87       56.13     46.09 o 
   4   7  23       44.94       51.70     49.45 o 
   5   7  23     1287.01     1353.04     90.14 o 
   6   7  23       63.03       85.44     54.01 o 
   7   7  23      806.08      688.34     78.78 o 
   8   7  23       55.32       91.05     87.39 o 
   9   7  23      238.52      278.79    278.77 o 
   0   8  23      427.10      434.67     61.36 o 
   1   8  23      293.24      383.90     43.54 o 
   2   8  23        0.01      -17.24     50.08 o 
   3   8  23      194.00      231.31     53.08 o 
   4   8  23      417.25      429.31     63.75 o 
   5   8  23      694.22      702.69     74.58 o 
   6   8  23      272.88      164.68     60.52 o 
   7   8  23       47.39      102.74     74.51 o 
   8   8  23        1.24       15.44     78.03 o 
   1   9  23       80.07       63.89     41.69 o 
   2   9  23      280.28      291.40     55.37 o 
   3   9  23      248.81      185.45     60.52 o 
   4   9  23      149.85       65.24     52.50 o 
   5   9  23      137.02      174.18     71.55 o 
   6   9  23      129.08      137.42     74.33 o 
   7   9  23        1.81      -63.40     88.09 o 
   8   9  23      117.43       80.29     78.02 o 
   0  10  23       90.15      154.97     64.18 o 
   1  10  23        0.44        4.12     41.41 o 
   2  10  23      260.95      365.44     61.63 o 
   3  10  23     1492.84     1455.67    117.24 o 
   4  10  23       64.88       11.50     53.14 o 
   5  10  23        0.14       46.41     69.44 o 
   6  10  23        0.09      -46.39     96.75 o 
   7  10  23      109.00      149.01     76.06 o 
   1  11  23      209.62      179.34     63.79 o 
   2  11  23        9.63      139.82     70.52 o 
   3  11  23        1.51       59.59     72.04 o 
   4  11  23      126.79       84.62     99.30 o 
   5  11  23        2.57     -178.02    154.78 o 
   6  11  23      710.98      771.76    109.78 o 
   0  12  23       36.25       47.36     86.98 o 
   1  12  23      290.14      320.33     92.11 o 
   2  12  23       29.20       60.15     75.38 o 
   3  12  23      288.14      449.01     92.67 o 
   4  12  23        5.88        6.63     87.95 o 
   5  12  23      385.84      255.03     91.81 o 
   1  13  23      235.55      225.91    114.22 o 
   2  13  23      296.20      323.00     95.47 o 
   3  13  23      179.12      186.41    107.32 o 
   4  13  23        8.23      -27.91     98.53 o 
   0  14  23       23.07     -222.38    165.67 o 
   1  14  23      192.19      131.11     95.95 o 
   2  14  23      123.57      182.23    121.32 o 
   0   0  24     1876.11     2168.35    143.37 o 
   1   0  24      430.96      477.10     67.35 o 
   2   0  24     1336.32     1532.14    229.71 o 
   3   0  24      327.94      336.07    119.15 o 
   4   0  24     2107.56     1852.97    118.80 o 
   5   0  24        4.69      -50.54     60.15 o 
   6   0  24     2063.52     2069.59    310.31 o 
   7   0  24      890.16     1007.04    118.78 o 
   8   0  24      123.50      181.75    119.47 o 
   9   0  24      712.15      600.28    109.57 o 
  10   0  24       41.36      -28.47     87.17 o 
   1   1  24     1466.96     1749.15     77.67 o 
   2   1  24     1333.62     1352.36     68.88 o 
   3   1  24     3400.40     3158.55     92.81 o 
   4   1  24      248.76      255.19     50.49 o 
   5   1  24       44.99       -2.14     61.25 o 
   6   1  24      979.64      975.93     80.10 o 
   7   1  24      166.25      159.74     57.23 o 
   8   1  24        0.28      -80.51     49.42 o 
   9   1  24      390.85      574.42     78.59 o 
  10   1  24      322.61      250.25     84.38 o 
   0   2  24     8782.36     8949.45    227.79 o 
   1   2  24     2295.34     1983.44     71.38 o 
   2   2  24      293.76      228.81     41.14 o 
   3   2  24    11232.09    10359.86    158.72 o 
   4   2  24     2987.79     2825.42     80.10 o 
   5   2  24     1867.00     1852.51     78.06 o 
   6   2  24       28.20       16.88     49.18 o 
   7   2  24      971.39     1009.51     84.78 o 
   8   2  24      894.51      755.54     82.08 o 
   9   2  24        5.24      -55.83     51.18 o 
  10   2  24      135.47      199.11     70.20 o 
   1   3  24      741.02      604.56     71.97 o 
   2   3  24     1685.00     1561.67     61.86 o 
   3   3  24       62.37       43.27     35.18 o 
   4   3  24       69.80      103.49     40.03 o 
   5   3  24      906.60      926.45     64.45 o 
   6   3  24     1765.59     1788.23     83.34 o 
   7   3  24       36.48       95.30     53.26 o 
   8   3  24       66.60      113.73     57.57 o 
   9   3  24      315.22      349.24     68.78 o 
  10   3  24      257.38      178.21     84.60 o 
   0   4  24       49.57       43.43     44.70 o 
   1   4  24      239.25      271.70     40.74 o 
   2   4  24        2.33        8.19     31.83 o 
   3   4  24      682.47      705.26     60.71 o 
   4   4  24      945.32      937.92     61.22 o 
   5   4  24      466.18      523.76     55.75 o 
   6   4  24        2.97      -10.00     41.16 o 
   7   4  24      320.91      253.30     57.46 o 
   8   4  24      181.13      211.98     61.38 o 
   9   4  24      182.88      247.60     79.97 o 
  10   4  24      283.92      189.86    142.23 o 
   1   5  24     3598.36     3646.73     83.39 o 
   2   5  24     3700.11     3735.20     88.57 o 
   3   5  24      389.36      411.62     46.85 o 
   4   5  24     1131.11     1188.54     65.90 o 
   5   5  24     1072.44     1133.58     69.15 o 
   6   5  24      258.71      234.14     50.54 o 
   7   5  24       18.81      -48.55     49.85 o 
   8   5  24        8.75      -24.01     59.18 o 
   9   5  24        7.32      -74.99     86.86 o 
   0   6  24    12360.29    11757.59    190.85 o 
   1   6  24       23.17       25.90     30.61 o 
   2   6  24       48.93       31.42     38.11 o 
   3   6  24     4193.75     3970.69    146.15 o 
   4   6  24      120.63       90.80     41.64 o 
   5   6  24       14.92        6.04     48.98 o 
   6   6  24      825.90      714.64     91.87 o 
   7   6  24      323.48      349.77     80.47 o 
   8   6  24      202.27      376.94     80.41 o 
   9   6  24       15.09       79.92     71.46 o 
   1   7  24      727.30      691.28     50.96 o 
   2   7  24      627.87      683.98     46.18 o 
   3   7  24     1395.38     1482.30     86.11 o 
   4   7  24       57.10       -0.85     46.88 o 
   5   7  24        1.63      -14.45     48.76 o 
   6   7  24      156.61      108.33     59.31 o 
   7   7  24       10.05       80.32     59.57 o 
   8   7  24        1.67      -41.85     76.73 o 
   9   7  24      626.72      494.93    112.75 o 
   0   8  24      391.32      422.10     61.12 o 
   1   8  24      301.84      365.50     45.30 o 
   2   8  24      248.65      239.70     43.94 o 
   3   8  24       64.87       83.50     49.01 o 
   4   8  24      711.10      690.30     71.61 o 
   5   8  24      739.43      852.04     80.05 o 
   6   8  24       19.99      -22.06     53.29 o 
   7   8  24      104.88       74.87     80.27 o 
   8   8  24       73.10       61.50     88.28 o 
   1   9  24      394.77      428.82     49.91 o 
   2   9  24     1177.42     1378.18     83.53 o 
   3   9  24      164.39      201.40     56.38 o 
   4   9  24      104.27       76.63     52.63 o 
   5   9  24      578.27      560.83    152.77 o 
   6   9  24      561.33      487.08     91.31 o 
   7   9  24        6.38     -174.07    111.71 o 
   8   9  24      175.48      248.39     93.09 o 
   0  10  24      816.08      676.82     86.18 o 
   1  10  24       38.60        9.13     40.92 o 
   2  10  24        0.82       41.37     50.44 o 
   3  10  24       11.35      -11.05     66.42 o 
   4  10  24       43.95      -29.80     61.80 o 
   5  10  24      436.00      469.38    109.58 o 
   6  10  24      169.31       68.26     87.99 o 
   7  10  24      266.24      294.83    102.18 o 
   1  11  24      149.76      130.00     53.52 o 
   2  11  24       30.26      -22.57     62.85 o 
   3  11  24      924.21      864.23    106.53 o 
   4  11  24      104.32      116.05     77.66 o 
   5  11  24       38.28      173.80     83.22 o 
   6  11  24      463.81      695.04    165.92 o 
   0  12  24        0.20     -150.27     75.14 o 
   1  12  24       13.46      -35.83     74.37 o 
   2  12  24       31.65     -132.85     80.72 o 
   3  12  24      454.58      407.45    124.87 o 
   4  12  24      447.96      636.09    162.24 o 
   5  12  24       75.15      151.05     82.85 o 
   1  13  24      678.52      856.71    117.20 o 
   2  13  24      309.56      198.92    106.88 o 
   3  13  24      123.82       19.04    101.36 o 
   4  13  24      106.22      -86.66     97.20 o 
   0  14  24      377.46      261.25    190.52 o 
   1  14  24      258.65      154.56     97.22 o 
   1   1  25     1200.20     1350.68     76.20 o 
   2   1  25      810.17      752.00     56.91 o 
   3   1  25      340.54      326.43     47.71 o 
   4   1  25     4784.09     4664.04    117.03 o 
   5   1  25       16.48      -18.33     45.58 o 
   6   1  25      612.72      601.31     68.91 o 
   7   1  25      753.01      660.26     76.33 o 
   8   1  25     1021.53     1099.82     90.58 o 
   9   1  25       41.06      -18.02     55.02 o 
  10   1  25      242.98      242.31     73.99 o 
   0   2  25       25.55      159.91     50.86 o 
   1   2  25      855.37      897.60     57.55 o 
   2   2  25      137.81      160.20     39.17 o 
   3   2  25      494.54      493.42     52.01 o 
   4   2  25      211.93      275.37     44.33 o 
   5   2  25      288.68      352.52     49.26 o 
   6   2  25      551.97      522.28     68.35 o 
   7   2  25      134.23      118.85     80.47 o 
   8   2  25      913.02      862.50    118.84 o 
   9   2  25       55.58      155.73     61.37 o 
  10   2  25       31.08       20.25     62.09 o 
   1   3  25      140.75      205.72     37.51 o 
   2   3  25     3887.21     3802.22    104.20 o 
   3   3  25      258.82      215.43     41.62 o 
   4   3  25     2527.64     2537.29     80.81 o 
   5   3  25       35.37       24.60     43.12 o 
   6   3  25      237.98      236.64     51.41 o 
   7   3  25       21.36       35.99     50.12 o 
   8   3  25      691.60      617.92     77.13 o 
   9   3  25       85.31      159.91     59.66 o 
  10   3  25      163.43       87.20     79.27 o 
   0   4  25      224.12      239.98     57.54 o 
   1   4  25      116.64      194.91     40.28 o 
   2   4  25        2.45      -19.74     34.58 o 
   3   4  25       13.93       76.96     37.02 o 
   4   4  25      781.03      852.45     60.02 o 
   5   4  25      772.57      730.36     61.70 o 
   6   4  25      858.79      933.85     68.35 o 
   7   4  25        4.64      -53.23     45.34 o 
   8   4  25      106.83      164.03     58.08 o 
   9   4  25       75.06        6.37     68.47 o 
   1   5  25     1563.56     1730.23     65.79 o 
   2   5  25     8713.58     8280.14    125.73 o 
   3   5  25       17.02        0.64     35.44 o 
   4   5  25      235.01      275.69     45.71 o 
   5   5  25      225.65      155.79     47.13 o 
   6   5  25        0.55       -9.40     42.91 o 
   7   5  25       15.97      -87.11     55.25 o 
   8   5  25        3.83      -37.18     61.65 o 
   9   5  25        4.76      -53.05     87.97 o 
   0   6  25      826.47      853.95     71.35 o 
   1   6  25      351.65      403.41     43.41 o 
   2   6  25     1272.44     1314.86     65.02 o 
   3   6  25      356.13      361.95     46.66 o 
   4   6  25      215.47      140.67     43.84 o 
   5   6  25        2.74      -11.28     50.21 o 
   6   6  25      308.28      336.80     65.66 o 
   7   6  25       90.01       40.34     57.02 o 
   8   6  25      400.88      461.24     84.41 o 
   9   6  25       76.47       84.81     78.98 o 
   1   7  25      456.24      456.10     46.85 o 
   2   7  25      600.33      714.32     70.63 o 
   3   7  25      313.04      257.37     54.59 o 
   4   7  25       68.35       85.42     50.56 o 
   5   7  25       55.27       -8.49     48.89 o 
   6   7  25       54.63       24.67     58.22 o 
   7   7  25        0.58        0.77     55.57 o 
   8   7  25       24.24       11.36     85.27 o 
   9   7  25        0.89     -155.57     80.65 o 
   0   8  25     1199.32     1317.63     93.13 o 
   1   8  25      158.96       57.34     38.96 o 
   2   8  25     1239.76     1310.57     69.90 o 
   3   8  25        5.80        1.41     46.25 o 
   4   8  25      104.55       82.46     51.98 o 
   5   8  25        0.11       26.90     51.99 o 
   6   8  25      120.11       34.86     56.67 o 
   7   8  25      176.30      238.23    102.86 o 
   8   8  25      236.13      280.27    197.85 o 
   1   9  25       28.06       50.28     45.18 o 
   2   9  25       72.70       67.47     49.41 o 
   3   9  25       19.08      -13.06     47.20 o 
   4   9  25        0.07        8.54     53.02 o 
   5   9  25       21.15       58.26     71.19 o 
   6   9  25       55.01        4.91     72.00 o 
   7   9  25       46.21       53.15    169.80 o 
   0  10  25     2407.03     2377.89    121.17 o 
   1  10  25      403.65      349.15     51.95 o 
   2  10  25      297.38      186.68     61.55 o 
   3  10  25      388.63      347.58     79.96 o 
   4  10  25      136.47       74.49     67.21 o 
   5  10  25       11.15        8.29    126.76 o 
   6  10  25      499.81      605.38    167.47 o 
   7  10  25        0.03      -28.80    107.35 o 
   1  11  25      322.27      247.90     68.97 o 
   2  11  25       32.29        5.76     64.40 o 
   3  11  25       99.00       56.68     68.91 o 
   4  11  25      107.58      189.47    114.39 o 
   5  11  25       38.95      -12.76     77.34 o 
   6  11  25      146.89      379.06     97.56 o 
   0  12  25       23.56       -2.91    137.63 o 
   1  12  25        1.32      -65.11     64.99 o 
   2  12  25      181.77       12.57     92.36 o 
   3  12  25        6.71      144.41     79.46 o 
   4  12  25      592.30      723.74    106.01 o 
   5  12  25      222.92      100.78     94.64 o 
   1  13  25      398.44      318.91     95.70 o 
   2  13  25       28.34       20.39     95.96 o 
   3  13  25      286.98      143.34    112.80 o 
   0  14  25       46.18       86.66    176.50 o 
   0   0  26     1409.07     1390.98    138.91 o 
   1   0  26     3395.04     2997.79    173.95 o 
   2   0  26      295.12      281.23     79.97 o 
   3   0  26    33650.79    32523.88    937.62 o 
   4   0  26     3898.12     3909.11    192.43 o 
   5   0  26      307.22      446.09    102.91 o 
   6   0  26      120.29      -31.27     66.57 o 
   7   0  26     1215.44     1312.29    130.54 o 
   8   0  26     1445.18     1236.12    138.06 o 
   9   0  26      145.78      277.49     97.64 o 
  10   0  26      354.81      474.32    114.91 o 
   1   1  26     1096.05     1091.29     64.49 o 
   2   1  26      229.03      135.88     39.73 o 
   3   1  26     2062.87     2002.39     82.39 o 
   4   1  26     2576.59     2669.37    165.36 o 
   5   1  26     1666.35     1560.65     90.63 o 
   6   1  26     1727.24     1787.31    100.43 o 
   7   1  26      119.91      155.56     57.78 o 
   8   1  26      152.85      206.85     60.58 o 
   9   1  26      194.79      152.28     64.93 o 
  10   1  26      244.12      296.49    121.12 o 
   0   2  26       46.40       62.30     48.88 o 
   1   2  26      178.31      185.88     38.28 o 
   2   2  26     1514.13     1458.33     73.86 o 
   3   2  26       10.63        2.32     35.58 o 
   4   2  26        0.03       23.59     43.71 o 
   5   2  26     2730.74     2718.10     88.41 o 
   6   2  26        8.88       14.95     51.08 o 
   7   2  26      864.63      806.33     78.40 o 
   8   2  26     1190.84     1365.00     97.91 o 
   9   2  26      434.52      453.55     76.11 o 
  10   2  26       42.60      118.54     86.00 o 
   1   3  26     8027.30     7568.77    131.14 o 
   2   3  26     1724.80     1732.26     76.19 o 
   3   3  26      931.47      878.37     57.56 o 
   4   3  26     1915.17     2025.72     86.58 o 
   5   3  26       93.61      163.46     45.20 o 
   6   3  26       20.86      -38.62     42.31 o 
   7   3  26       55.62      125.83     55.44 o 
   8   3  26        1.14       59.13     65.21 o 
   9   3  26      502.53      544.57     76.66 o 
  10   3  26      352.71      275.49    183.43 o 
   0   4  26     3690.26     3423.80    127.62 o 
   1   4  26     4011.81     3880.96     97.40 o 
   2   4  26     5841.99     5546.56    105.15 o 
   3   4  26     9232.35     9187.13    147.68 o 
   4   4  26     2352.12     2432.62     83.91 o 
   5   4  26       48.12      -30.52     64.22 o 
   6   4  26      448.72      450.03     56.90 o 
   7   4  26     1098.88     1288.96    103.63 o 
   8   4  26        1.57      -24.82     49.97 o 
   9   4  26        2.18       24.52     64.45 o 
   1   5  26       34.05       -4.23     32.05 o 
   2   5  26     3315.93     3203.77     84.64 o 
   3   5  26     4251.03     4298.53    121.82 o 
   4   5  26      106.82      101.52     42.67 o 
   5   5  26       86.13       90.60     50.01 o 
   6   5  26       33.53       48.47     53.98 o 
   7   5  26      512.58      551.99     85.65 o 
   8   5  26       67.53      224.55     72.91 o 
   9   5  26      941.20     1150.34    163.65 o 
   0   6  26     2854.32     2719.07    122.31 o 
   1   6  26      259.85      246.78     40.54 o 
   2   6  26        0.11      -27.07     34.29 o 
   3   6  26      457.53      457.02     49.66 o 
   4   6  26     1543.06     1441.02     82.87 o 
   5   6  26     1088.15     1187.20     87.18 o 
   6   6  26      119.04       81.90     57.34 o 
   7   6  26      685.55      635.84     80.06 o 
   8   6  26       75.67       39.72     64.80 o 
   9   6  26      847.04      894.88    108.87 o 
   1   7  26     2588.22     2562.30     79.06 o 
   2   7  26     3637.76     3761.22     82.86 o 
   3   7  26      200.90      191.01     53.23 o 
   4   7  26       73.22      -35.09     47.54 o 
   5   7  26     2263.47     2216.36    108.62 o 
   6   7  26      775.26      754.08    125.07 o 
   7   7  26       40.02      -33.27     75.88 o 
   8   7  26       96.96      103.48     87.58 o 
   0   8  26      515.01      587.88     69.64 o 
   1   8  26      768.08      822.55     60.12 o 
   2   8  26       32.14       13.40     45.68 o 
   3   8  26     1765.63     1871.03     98.71 o 
   4   8  26     2649.33     2623.40    107.25 o 
   5   8  26      434.63      313.42     64.82 o 
   6   8  26      143.44      -21.99     54.59 o 
   7   8  26      298.46      532.57    142.25 o 
   8   8  26      167.28      111.86    239.58 o 
   1   9  26       84.05      103.79     47.33 o 
   2   9  26      146.41       90.98     49.32 o 
   3   9  26     1422.72     1414.85     93.16 o 
   4   9  26      640.58      654.95     75.22 o 
   5   9  26       39.97       -6.87     66.63 o 
   6   9  26      464.59      494.15     91.60 o 
   7   9  26      892.81     1040.26    118.91 o 
   0  10  26       28.04      101.56     62.78 o 
   1  10  26        0.09      -16.39     49.06 o 
   2  10  26      124.78      145.83     59.06 o 
   3  10  26      141.92      177.98    132.22 o 
   4  10  26      396.95      489.72    118.10 o 
   5  10  26      427.84      510.96     94.03 o 
   6  10  26        0.56      -22.88     70.61 o 
   7  10  26      118.23       98.92     98.64 o 
   1  11  26     3155.04     3282.15    129.02 o 
   2  11  26     1102.13     1158.78    113.15 o 
   3  11  26      186.47      211.00     91.49 o 
   4  11  26       64.54       93.67     74.31 o 
   5  11  26      393.21      206.43     85.87 o 
   6  11  26      241.10      320.49    128.11 o 
   0  12  26     1013.68     1262.22    145.93 o 
   1  12  26      178.09      311.46     88.77 o 
   2  12  26      116.18      157.90    196.25 o 
   3  12  26      101.58      118.88     78.70 o 
   4  12  26      288.15      225.11    100.43 o 
   5  12  26      206.32       93.06     90.87 o 
   1  13  26       90.71      -22.59     80.13 o 
   2  13  26      474.77      764.00    144.31 o 
   3  13  26      815.03      877.56    152.78 o 
   1   1  27     1184.85     1153.40     67.01 o 
   2   1  27       49.97       56.05     39.02 o 
   3   1  27     1505.68     1368.86     77.10 o 
   4   1  27     1418.74     1462.21     83.59 o 
   5   1  27      486.20      474.86     62.84 o 
   6   1  27       42.28       56.72     53.21 o 
   7   1  27      819.30     1061.61     87.29 o 
   8   1  27       72.97       71.52     59.14 o 
   9   1  27        1.39       86.51     58.04 o 
  10   1  27       81.23       22.68     63.62 o 
   0   2  27      442.80      494.90     68.37 o 
   1   2  27        5.32       53.04     33.57 o 
   2   2  27       97.30       64.97     37.73 o 
   3   2  27        1.26       -2.36     39.82 o 
   4   2  27      471.23      482.43     59.61 o 
   5   2  27       25.82       72.00     48.95 o 
   6   2  27       22.95        3.70     50.62 o 
   7   2  27       40.90       49.08     60.85 o 
   8   2  27      191.95      242.15     62.60 o 
   9   2  27        9.38      -22.46     56.81 o 
  10   2  27      193.48      195.68     66.94 o 
   1   3  27     1023.56     1059.13     64.24 o 
   2   3  27       44.06       31.41     36.56 o 
   3   3  27      135.74      126.45     43.86 o 
   4   3  27      595.90      659.63     64.11 o 
   5   3  27     2721.52     2685.80     90.77 o 
   6   3  27      269.12      213.45     57.41 o 
   7   3  27      353.23      394.58     70.68 o 
   8   3  27        0.46       28.62     53.28 o 
   9   3  27        2.04      -19.52     98.59 o 
   0   4  27     2503.37     2400.53    114.03 o 
   1   4  27       34.17       44.98     35.95 o 
   2   4  27      896.85      906.51     57.01 o 
   3   4  27      913.36      989.08     71.45 o 
   4   4  27      436.85      390.86     51.79 o 
   5   4  27      449.96      432.29     54.17 o 
   6   4  27       26.09      -30.63     43.13 o 
   7   4  27        9.15      112.49     54.16 o 
   8   4  27      116.14      157.41     71.87 o 
   9   4  27      267.90      407.96     87.04 o 
   1   5  27        3.00       22.02     36.79 o 
   2   5  27       41.26       67.50     38.52 o 
   3   5  27       68.55       51.37     40.43 o 
   4   5  27      876.55      866.62     70.28 o 
   5   5  27      688.23      622.06     60.17 o 
   6   5  27        0.10       53.92     43.75 o 
   7   5  27      106.52      134.32     67.61 o 
   8   5  27        4.01      -51.71     59.17 o 
   9   5  27        3.37      -46.88    101.59 o 
   0   6  27        0.94       59.53     55.63 o 
   1   6  27      299.98      249.18     43.45 o 
   2   6  27      593.07      643.61     54.99 o 
   3   6  27        9.59       -0.54     37.77 o 
   4   6  27      212.68      174.50     44.19 o 
   5   6  27      127.42      179.54     58.00 o 
   6   6  27       47.51      -16.98     55.40 o 
   7   6  27        0.51     -107.91     58.39 o 
   8   6  27      102.65      192.99     73.24 o 
   9   6  27      344.72      392.52    128.71 o 
   1   7  27      150.23      200.01     66.72 o 
   2   7  27      620.03      603.58     46.55 o 
   3   7  27       21.78       14.37     48.50 o 
   4   7  27        6.95       54.37     50.17 o 
   5   7  27      895.53      900.77     83.20 o 
   6   7  27       19.09      -44.75     52.64 o 
   7   7  27      858.57      845.13     88.84 o 
   8   7  27       43.88     -126.05    179.37 o 
   0   8  27      641.77      597.35     69.90 o 
   1   8  27       38.41       33.57     42.50 o 
   2   8  27      675.24      659.31     67.99 o 
   3   8  27      511.19      506.20     67.22 o 
   4   8  27        8.58      -36.65     49.58 o 
   5   8  27       33.76       40.75     55.27 o 
   6   8  27      257.06      190.72     63.92 o 
   7   8  27      114.34       91.15     76.75 o 
   8   8  27        0.39       14.02     84.71 o 
   1   9  27       33.80       -0.31     49.62 o 
   2   9  27      130.19      129.24     53.43 o 
   3   9  27       58.89       34.58     53.78 o 
   4   9  27       31.75      -15.08     50.09 o 
   5   9  27       35.81       19.09     68.98 o 
   6   9  27        0.74       -0.12     88.19 o 
   7   9  27      368.69      349.75     92.03 o 
   0  10  27       38.73      -48.34     82.47 o 
   1  10  27      177.22      192.49     71.42 o 
   2  10  27       41.74       75.77     59.68 o 
   3  10  27      248.64      156.34    149.74 o 
   4  10  27      154.73       61.10     96.42 o 
   5  10  27        0.09      -96.57     61.64 o 
   6  10  27      122.39       27.75     74.43 o 
   1  11  27       12.84       94.20     61.75 o 
   2  11  27       78.84       97.49     71.70 o 
   3  11  27        0.03       59.23     71.13 o 
   4  11  27       62.14       18.81     69.91 o 
   5  11  27      147.38       71.98    136.66 o 
   6  11  27        0.01      -63.73     96.72 o 
   0  12  27       76.22       34.08    109.28 o 
   1  12  27        0.19       72.48     83.54 o 
   2  12  27        5.50      -54.57     77.22 o 
   3  12  27       48.20       29.46     73.14 o 
   4  12  27       45.25       87.86     79.45 o 
   1  13  27       91.64       36.68     89.88 o 
   2  13  27        2.64       97.25    102.49 o 
   3  13  27        0.03     -316.19    196.25 o 
   0   0  28       84.54      209.63     80.92 o 
   1   0  28      447.31      409.60     66.23 o 
   2   0  28        0.22       -5.73     54.04 o 
   3   0  28     1222.16     1333.69    109.09 o 
   4   0  28      123.38       89.37     67.27 o 
   5   0  28     3921.83     3979.29    171.56 o 
   6   0  28      539.69      467.56     94.25 o 
   7   0  28      137.08       41.27     82.00 o 
   8   0  28     3031.06     3250.56    187.16 o 
   9   0  28      887.48      855.55    288.96 o 
  10   0  28      136.20      117.25    193.39 o 
   1   1  28     1312.15     1199.24     68.20 o 
   2   1  28     3470.50     3199.06     96.23 o 
   3   1  28       19.86       27.14     40.70 o 
   4   1  28      372.50      418.63     57.91 o 
   5   1  28     1646.81     1726.64    119.29 o 
   6   1  28     1091.11     1113.48     85.04 o 
   7   1  28      717.64      774.14     78.98 o 
   8   1  28       17.77      -72.67     53.46 o 
   9   1  28      208.27      306.05    104.63 o 
  10   1  28      313.46      799.56    345.04 o 
   0   2  28     8421.46     8045.18    196.74 o 
   1   2  28     3566.81     3487.68     96.23 o 
   2   2  28     3894.10     3727.17    109.63 o 
   3   2  28     1226.93     1211.26     82.49 o 
   4   2  28     9929.90     9512.05    170.29 o 
   5   2  28      164.78      160.29     52.86 o 
   6   2  28     1019.57     1081.50     84.13 o 
   7   2  28      133.39      180.64     77.87 o 
   8   2  28      149.17      169.12     63.65 o 
   9   2  28      249.40      157.81     80.55 o 
   1   3  28      703.35      677.07     56.42 o 
   2   3  28     1609.61     1488.25     77.89 o 
   3   3  28     4884.20     4640.51    116.37 o 
   4   3  28     1083.13     1038.74     88.58 o 
   5   3  28      244.36      278.02     50.31 o 
   6   3  28      559.87      603.06     71.30 o 
   7   3  28      653.89      593.25     72.47 o 
   8   3  28      391.26      424.67     71.15 o 
   9   3  28      168.85      149.80     76.70 o 
   0   4  28      364.71      479.52     74.53 o 
   1   4  28      468.25      493.96     53.17 o 
   2   4  28     5474.23     5220.56    118.40 o 
   3   4  28        7.32       31.35     40.62 o 
   4   4  28      739.32      765.61     61.90 o 
   5   4  28     1146.85     1194.63     72.95 o 
   6   4  28        6.86       -4.54     43.19 o 
   7   4  28        2.34       -3.72     49.20 o 
   8   4  28      970.76      981.87    108.60 o 
   9   4  28      153.24      261.74    180.64 o 
   1   5  28     2324.24     2257.27     81.46 o 
   2   5  28     5152.68     5076.58    105.45 o 
   3   5  28        0.12      -31.45     38.38 o 
   4   5  28       19.88       30.76     41.07 o 
   5   5  28      540.23      699.99     61.99 o 
   6   5  28      972.41      963.43     80.80 o 
   7   5  28        1.10       86.61     65.73 o 
   8   5  28      317.51      167.12     78.08 o 
   9   5  28       70.92     -100.74     74.96 o 
   0   6  28     9171.93     9235.46    214.48 o 
   1   6  28     1001.72     1096.16     74.00 o 
   2   6  28     3976.95     3700.89     93.68 o 
   3   6  28     1508.19     1583.36     75.31 o 
   4   6  28     2822.15     2845.87    103.69 o 
   5   6  28       36.33      -62.37     48.94 o 
   6   6  28       33.00       89.82     58.43 o 
   7   6  28        3.82      -12.26     63.94 o 
   8   6  28     1021.07     1007.93    109.51 o 
   9   6  28        1.29      -27.28    107.36 o 
   1   7  28      924.90      973.23     62.13 o 
   2   7  28     1203.97     1254.43     82.68 o 
   3   7  28        8.54       -9.81     47.88 o 
   4   7  28      213.41      326.02     61.82 o 
   5   7  28        3.20       12.42     55.44 o 
   6   7  28      957.32     1073.61     92.90 o 
   7   7  28      802.74      877.16     90.00 o 
   8   7  28        1.19      -57.07     81.32 o 
   0   8  28      643.55      662.86    104.87 o 
   1   8  28       84.96       60.55     50.42 o 
   2   8  28        4.17      -62.19     44.11 o 
   3   8  28       26.81       22.54     51.22 o 
   4   8  28     1141.09     1255.77     90.74 o 
   5   8  28      853.81      997.45    119.45 o 
   6   8  28        0.02     -102.77     95.74 o 
   7   8  28      147.06      159.68    153.40 o 
   8   8  28      372.70      512.18    119.48 o 
   1   9  28      461.84      460.42     70.72 o 
   2   9  28     4099.86     4145.12    150.38 o 
   3   9  28      540.08      569.89     72.51 o 
   4   9  28     1788.80     1937.54    188.81 o 
   5   9  28       90.45      129.76     77.14 o 
   6   9  28       76.86        0.08     83.67 o 
   7   9  28      241.16      156.70     86.06 o 
   0  10  28     1084.66     1170.90    102.15 o 
   1  10  28      230.95      263.94     73.58 o 
   2  10  28      183.45       88.78     86.64 o 
   3  10  28      281.55      302.18    107.16 o 
   4  10  28     2225.04     2372.88    180.69 o 
   5  10  28      250.38      349.55     85.13 o 
   6  10  28      238.44      373.42     92.75 o 
   1  11  28      454.32      472.30     84.66 o 
   2  11  28      907.39     1018.64    110.27 o 
   3  11  28       71.13       -6.47     93.59 o 
   4  11  28      607.50      802.39    108.50 o 
   5  11  28        0.10       59.11     82.47 o 
   0  12  28      996.50     1245.06    223.65 o 
   1  12  28      673.62      617.97    126.61 o 
   2  12  28       38.30       83.61     95.20 o 
   3  12  28       29.39       93.34    105.06 o 
   4  12  28      399.20      476.08     97.22 o 
   1  13  28      865.61      676.71    141.68 o 
   2  13  28      931.25      848.57    198.80 o 
   1   1  29     1028.62      901.81     62.68 o 
   2   1  29      895.47      897.26     65.07 o 
   3   1  29      930.13      927.76     68.81 o 
   4   1  29       20.81      -28.33     45.16 o 
   5   1  29        0.12      -44.91     45.79 o 
   6   1  29        0.07       18.37     51.39 o 
   7   1  29        2.43      -41.00     51.51 o 
   8   1  29      256.80      294.99     67.59 o 
   9   1  29       13.68       32.26     77.25 o 
   0   2  29     1856.40     2084.24    113.09 o 
   1   2  29      120.92      147.44     42.28 o 
   2   2  29     2254.28     2149.16     85.34 o 
   3   2  29     3354.04     3284.70    101.97 o 
   4   2  29       95.92       86.32     50.43 o 
   5   2  29      310.05      308.74     56.59 o 
   6   2  29      809.24      711.75     74.37 o 
   7   2  29      318.01      341.49     84.61 o 
   8   2  29      394.85      327.27     74.40 o 
   9   2  29       28.00       38.41     60.34 o 
   1   3  29     2053.25     1973.01     78.83 o 
   2   3  29     2836.67     2676.17     92.61 o 
   3   3  29      175.50      120.49     44.32 o 
   4   3  29     3417.43     3429.94    110.71 o 
   5   3  29      204.92      242.05     50.00 o 
   6   3  29      230.16      204.72     58.39 o 
   7   3  29       67.54       95.83     54.18 o 
   8   3  29      231.66      272.63     64.94 o 
   9   3  29      204.83      220.03     97.76 o 
   0   4  29      112.83      206.85     64.69 o 
   1   4  29      222.47      238.36     46.68 o 
   2   4  29      127.89      183.33     51.32 o 
   3   4  29      735.43      762.11     60.83 o 
   4   4  29       92.02       68.00     44.24 o 
   5   4  29      289.61      219.00     51.05 o 
   6   4  29      186.20      253.88     53.46 o 
   7   4  29       14.27        4.27     52.25 o 
   8   4  29        0.03      188.40     74.47 o 
   9   4  29        9.42      -30.69    156.47 o 
   1   5  29       22.19      -13.98     39.85 o 
   2   5  29        2.13       -3.74     35.45 o 
   3   5  29      866.34      861.80     64.13 o 
   4   5  29      743.54      761.02     68.18 o 
   5   5  29      600.07      518.46     59.55 o 
   6   5  29       11.50      -16.47     45.07 o 
   7   5  29      144.89      254.76     75.77 o 
   8   5  29       92.35       76.98     69.89 o 
   9   5  29       75.13       69.55     72.64 o 
   0   6  29      131.37       55.06     55.50 o 
   1   6  29       75.54      171.50     46.95 o 
   2   6  29       79.52       78.02     44.95 o 
   3   6  29      165.17      101.29     44.74 o 
   4   6  29      552.34      562.87     69.47 o 
   5   6  29       70.95       47.85     53.64 o 
   6   6  29      548.86      656.58     78.04 o 
   7   6  29       16.39      -99.75     56.28 o 
   8   6  29        1.70      124.90     70.13 o 
   1   7  29      138.09      158.46     43.88 o 
   2   7  29       35.95        0.08     44.86 o 
   3   7  29       34.57       64.61     49.57 o 
   4   7  29      142.25      -25.93     50.03 o 
   5   7  29       47.95       35.54     55.09 o 
   6   7  29      249.01      219.86     64.72 o 
   7   7  29       13.03       63.25     67.00 o 
   8   7  29      322.50      417.53    113.53 o 
   0   8  29      896.46     1067.29    158.02 o 
   1   8  29       45.85       44.59     49.45 o 
   2   8  29       69.41       46.34     49.49 o 
   3   8  29      423.37      478.54     68.13 o 
   4   8  29       33.24       78.42     55.98 o 
   5   8  29       20.47       61.92     57.85 o 
   6   8  29      337.56      303.72     69.44 o 
   7   8  29      392.41      388.35     93.31 o 
   1   9  29       75.43       80.83     71.98 o 
   2   9  29       69.55       61.32     74.31 o 
   3   9  29      239.54      182.41     59.70 o 
   4   9  29        2.15       55.14     53.59 o 
   5   9  29        9.82      -82.94     64.75 o 
   6   9  29       25.21      -23.19    100.23 o 
   7   9  29        5.46       29.52     73.91 o 
   0  10  29     1255.71     1514.65    112.00 o 
   1  10  29       47.46       30.48     56.21 o 
   2  10  29      203.94      199.77     78.47 o 
   3  10  29       48.36       14.19     97.52 o 
   4  10  29      340.45      114.47    107.73 o 
   5  10  29      303.35      254.91     83.09 o 
   6  10  29      289.04      330.60    103.95 o 
   1  11  29       44.59      157.81     89.11 o 
   2  11  29      376.54      462.73     90.17 o 
   3  11  29        7.82       83.40     71.24 o 
   4  11  29       43.27       55.37     89.07 o 
   5  11  29      114.82       55.92     76.75 o 
   0  12  29       37.23       -3.19    154.84 o 
   1  12  29        0.63       -6.04     84.81 o 
   2  12  29       31.55       56.27     96.53 o 
   3  12  29      147.59       18.64     78.79 o 
   4  12  29       23.38      -27.16     76.67 o 
   1  13  29        0.95       -9.54    110.23 o 
   2  13  29      255.62      142.03    108.45 o 
   0   0  30     1762.44     1859.95    172.04 o 
   1   0  30     3612.40     3245.13    135.60 o 
   2   0  30     3220.58     3162.88    226.52 o 
   3   0  30     2883.80     2492.88    132.43 o 
   4   0  30        4.75       39.56    112.14 o 
   5   0  30       58.09       30.62     72.95 o 
   6   0  30       21.76      143.07     98.13 o 
   7   0  30     2565.80     2618.68    182.87 o 
   8   0  30      221.32       50.94    110.55 o 
   9   0  30      400.62      369.88    159.30 o 
   1   1  30     1257.46     1197.04     72.69 o 
   2   1  30      502.51      524.79     72.12 o 
   3   1  30     2021.13     1859.69     92.65 o 
   4   1  30      152.86      217.64     55.45 o 
   5   1  30     1441.06     1520.10     94.61 o 
   6   1  30      996.48     1018.24     86.01 o 
   7   1  30       58.79       25.73     88.66 o 
   8   1  30      213.64      219.36     65.24 o 
   9   1  30      202.24      290.33     70.94 o 
   0   2  30      699.60      632.61     81.63 o 
   1   2  30      387.35      421.71     53.64 o 
   2   2  30       27.64       75.12     41.61 o 
   3   2  30      771.70      875.13     70.20 o 
   4   2  30       96.54      107.53     50.37 o 
   5   2  30     1113.79     1027.61     79.75 o 
   6   2  30      609.12      627.56     72.56 o 
   7   2  30        7.26      -50.80     55.00 o 
   8   2  30      118.11      146.81     63.33 o 
   9   2  30     1075.23     1194.03    108.80 o 
   1   3  30     4220.22     4163.71    109.55 o 
   2   3  30     2628.95     2735.34     93.61 o 
   3   3  30        2.16      -22.07     41.78 o 
   4   3  30      418.46      425.62     60.92 o 
   5   3  30     1862.85     1825.82     99.76 o 
   6   3  30       82.07       71.37     53.02 o 
   7   3  30      136.48       61.93     84.52 o 
   8   3  30       69.40       91.17     58.41 o 
   9   3  30      528.27      563.71     82.06 o 
   0   4  30     7204.01     7002.46    194.01 o 
   1   4  30     2905.85     2874.40     92.03 o 
   2   4  30       13.20      -43.36     40.46 o 
   3   4  30     7612.97     7223.13    145.56 o 
   4   4  30      862.08      841.64     63.82 o 
   5   4  30        0.25        5.99     43.11 o 
   6   4  30      190.73      307.35     61.47 o 
   7   4  30      485.13      506.60     70.33 o 
   8   4  30        1.95      -26.21     62.21 o 
   9   4  30        3.51       92.52     74.14 o 
   1   5  30       76.11      107.93     44.73 o 
   2   5  30      115.33      126.59     44.15 o 
   3   5  30      410.70      436.70     53.39 o 
   4   5  30      172.87      126.60     47.65 o 
   5   5  30      173.11      195.08     50.61 o 
   6   5  30        9.62      -64.59     54.73 o 
   7   5  30      249.69      533.16     85.69 o 
   8   5  30      182.12       88.25     70.49 o 
   9   5  30      103.24      106.12    113.74 o 
   0   6  30        7.77       24.46     55.18 o 
   1   6  30      114.00      162.79     46.43 o 
   2   6  30      566.55      511.61     55.13 o 
   3   6  30        4.22      -44.02     39.86 o 
   4   6  30     1075.13      988.10     81.68 o 
   5   6  30      277.42      259.64     62.88 o 
   6   6  30      463.33      509.65     87.89 o 
   7   6  30      170.58      114.16     67.42 o 
   8   6  30      180.51      127.18     73.76 o 
   1   7  30      944.40     1023.65     64.71 o 
   2   7  30      182.97      163.47     54.78 o 
   3   7  30      357.80      435.27     64.76 o 
   4   7  30      125.90      137.34     58.73 o 
   5   7  30     1034.92     1183.56     98.41 o 
   6   7  30      310.86      239.82     69.84 o 
   7   7  30      146.95      188.01     75.47 o 
   8   7  30        6.99      101.73    142.73 o 
   0   8  30       65.64      223.02    112.78 o 
   1   8  30      718.17      788.35     83.28 o 
   2   8  30       68.86      -21.57     49.54 o 
   3   8  30     2000.53     2066.57    106.46 o 
   4   8  30        0.52        5.42     56.65 o 
   5   8  30      192.87      223.40     66.76 o 
   6   8  30        2.27       28.33     88.57 o 
   7   8  30      419.64      480.88     98.39 o 
   1   9  30      243.37      298.13     63.10 o 
   2   9  30      159.76       78.43     72.18 o 
   3   9  30       75.14      135.01     58.10 o 
   4   9  30      647.14      781.14     83.61 o 
   5   9  30       20.01       25.89     73.27 o 
   6   9  30      273.71      253.70     83.83 o 
   7   9  30      674.18      533.69    169.80 o 
   0  10  30        3.60      -53.94     57.73 o 
   1  10  30      167.30      121.76     61.32 o 
   2  10  30       57.28       46.09     70.38 o 
   3  10  30      125.52      108.95    100.75 o 
   4  10  30       14.08     -123.58     87.89 o 
   5  10  30      267.06      222.02     82.40 o 
   6  10  30      454.32      324.04     89.88 o 
   1  11  30      645.59      462.65     87.10 o 
   2  11  30      140.76      140.91     75.88 o 
   3  11  30        6.96       47.48     71.90 o 
   4  11  30       77.76       51.57     73.43 o 
   5  11  30      363.51      207.01     87.37 o 
   0  12  30      808.43      710.46    198.16 o 
   1  12  30       97.52       98.54    100.36 o 
   2  12  30      170.34      133.35     96.71 o 
   3  12  30      149.81      166.50     81.83 o 
   4  12  30       38.77       51.51     78.87 o 
   1  13  30       75.81       96.23    176.82 o 
   1   1  31     1658.96     1547.18     79.75 o 
   2   1  31     1218.60     1216.39     76.82 o 
   3   1  31      523.98      639.01     71.37 o 
   4   1  31      101.72      158.31     54.09 o 
   5   1  31     1344.20     1350.03     89.70 o 
   6   1  31      147.81      134.16     69.25 o 
   7   1  31      312.41      435.63     73.05 o 
   8   1  31      122.80      146.28     62.28 o 
   9   1  31      302.38      403.77     78.32 o 
   0   2  31      261.97      490.97     76.60 o 
   1   2  31       92.75      124.43     43.68 o 
   2   2  31        3.93       40.42     42.88 o 
   3   2  31      143.58      114.00     50.62 o 
   4   2  31       27.87       88.23     49.23 o 
   5   2  31        7.49      -16.57     49.66 o 
   6   2  31      173.26      179.15     68.52 o 
   7   2  31      194.80      250.66     62.02 o 
   8   2  31        0.71        0.82     57.41 o 
   9   2  31      197.92      160.95     66.30 o 
   1   3  31       20.01       59.04     42.60 o 
   2   3  31     1656.98     1686.86     87.81 o 
   3   3  31      333.99      237.74     53.12 o 
   4   3  31      868.42      856.39     74.83 o 
   5   3  31        9.53       44.04     65.21 o 
   6   3  31       68.85      112.71     55.06 o 
   7   3  31      369.41      485.95     84.80 o 
   8   3  31       36.83       64.09     59.56 o 
   9   3  31       53.60       89.53     75.66 o 
   0   4  31      820.18      820.84     93.29 o 
   1   4  31       70.13       38.26     40.81 o 
   2   4  31       51.21       80.15     45.78 o 
   3   4  31       40.41       84.21     48.77 o 
   4   4  31      175.99      214.95     55.42 o 
   5   4  31      389.45      379.35     55.68 o 
   6   4  31       13.43      -47.06     49.12 o 
   7   4  31       87.96      156.52     57.02 o 
   8   4  31       85.47     -109.97     62.13 o 
   9   4  31        3.39      -41.63     70.07 o 
   1   5  31       24.93       76.87     44.72 o 
   2   5  31      124.83      194.95     48.77 o 
   3   5  31      442.42      329.60     51.68 o 
   4   5  31      336.80      362.50     60.67 o 
   5   5  31      572.50      615.05     62.86 o 
   6   5  31       59.62       12.40     54.59 o 
   7   5  31      654.92      749.82     96.88 o 
   8   5  31       74.97      250.25    114.18 o 
   0   6  31      758.52      691.73     91.51 o 
   1   6  31      329.90      234.50     50.98 o 
   2   6  31       16.09      -45.44     39.43 o 
   3   6  31     2050.87     1994.37     98.96 o 
   4   6  31       49.24       71.56     52.56 o 
   5   6  31      415.52      500.93     71.73 o 
   6   6  31        1.18      -75.70     61.44 o 
   7   6  31        5.63      -68.40     78.65 o 
   8   6  31       34.49      -35.68     65.82 o 
   1   7  31        0.32      -52.44     39.22 o 
   2   7  31      128.04       91.89     51.65 o 
   3   7  31      210.45      212.90     57.10 o 
   4   7  31      311.89      335.50     65.10 o 
   5   7  31      145.30      293.18     65.59 o 
   6   7  31       38.79       43.41     57.28 o 
   7   7  31      524.29      436.27     86.89 o 
   8   7  31       48.42      193.43    117.56 o 
   0   8  31      207.44      173.95    117.24 o 
   1   8  31      732.50      757.52     73.62 o 
   2   8  31      175.37      146.59     57.25 o 
   3   8  31      261.18      249.85     61.30 o 
   4   8  31       53.14       17.98     58.68 o 
   5   8  31       25.42      -44.68     56.73 o 
   6   8  31       20.04     -112.41     62.54 o 
   7   8  31      240.91      358.28    108.51 o 
   1   9  31       96.62       65.09     68.58 o 
   2   9  31       75.67       50.10     73.83 o 
   3   9  31        8.89       -0.34     55.15 o 
   4   9  31        1.05      -78.44     52.95 o 
   5   9  31      347.79      408.69    111.98 o 
   6   9  31       55.24       62.91     78.75 o 
   0  10  31       14.40       21.40     68.37 o 
   1  10  31      164.89      156.59     64.51 o 
   2  10  31      187.07      163.17     77.95 o 
   3  10  31       58.17      170.04    104.85 o 
   4  10  31        2.17     -162.55     94.57 o 
   5  10  31      126.84      126.05    204.86 o 
   6  10  31       18.98       23.20     75.18 o 
   1  11  31      311.99      290.90     97.99 o 
   2  11  31        7.16       24.00     88.86 o 
   3  11  31       96.93      226.11     81.30 o 
   4  11  31       66.15       86.81     74.69 o 
   5  11  31       70.74      171.37     85.86 o 
   0  12  31       24.75       52.89    156.11 o 
   1  12  31      374.25      493.50    123.06 o 
   2  12  31       55.80      107.14    102.08 o 
   3  12  31     1454.92     1625.04    138.64 o 
   0   0  32     1307.74     1250.16    155.47 o 
   1   0  32      200.11      103.27     61.06 o 
   2   0  32     2767.81     2567.72    133.14 o 
   3   0  32     1565.00     1268.69    114.51 o 
   4   0  32      121.59      170.21     76.80 o 
   5   0  32     4052.75     3622.14    424.37 o 
   6   0  32      559.46      557.73    105.21 o 
   7   0  32       91.52       23.05     79.42 o 
   8   0  32      379.79      460.48    109.45 o 
   9   0  32       15.37      -33.98     83.88 o 
   1   1  32     2015.87     1864.56     90.87 o 
   2   1  32     1248.30     1283.53     80.56 o 
   3   1  32        0.48       70.85     58.49 o 
   4   1  32      230.52      219.04     57.36 o 
   5   1  32      746.23      770.87     76.60 o 
   6   1  32       10.24       73.02     54.98 o 
   7   1  32      461.96      436.72     72.63 o 
   8   1  32       13.60       43.28     59.19 o 
   9   1  32        0.18      -10.77     67.71 o 
   0   2  32    10621.25    10533.50    274.31 o 
   1   2  32       61.85       57.25     41.06 o 
   2   2  32       15.45       -4.78     41.58 o 
   3   2  32      246.58      216.90     53.17 o 
   4   2  32      113.70      156.51     54.03 o 
   5   2  32      723.52      678.97     73.54 o 
   6   2  32     2819.60     2742.75    131.51 o 
   7   2  32        0.09       53.67     56.05 o 
   8   2  32        2.50       83.60     59.92 o 
   9   2  32       24.67       39.70     62.96 o 
   1   3  32      457.47      523.27     58.79 o 
   2   3  32     1648.57     1775.58     97.78 o 
   3   3  32      344.49      330.87     58.53 o 
   4   3  32      122.37      139.75     53.60 o 
   5   3  32      279.26      218.73     59.19 o 
   6   3  32     1561.49     1669.44    157.27 o 
   7   3  32       53.39       44.79     55.21 o 
   8   3  32       71.61      134.96     60.84 o 
   9   3  32      859.45      787.34    110.44 o 
   0   4  32     3865.77     3860.22    155.28 o 
   1   4  32      268.44      227.72     52.07 o 
   2   4  32      166.74      212.42     52.50 o 
   3   4  32       26.13       13.60     46.17 o 
   4   4  32      390.19      476.46     62.75 o 
   5   4  32      243.47      260.50     59.36 o 
   6   4  32      942.68      953.16    135.45 o 
   7   4  32      374.86      534.03     73.64 o 
   8   4  32      366.70      357.41     90.39 o 
   9   4  32       67.34       82.02     93.38 o 
   1   5  32     1111.30     1108.63     75.57 o 
   2   5  32     1741.39     1913.67     94.20 o 
   3   5  32      499.30      477.45     61.83 o 
   4   5  32     1102.91     1088.20     76.71 o 
   5   5  32        4.68      -21.56     43.38 o 
   6   5  32      308.72      198.26     72.50 o 
   7   5  32      147.62      112.38     68.43 o 
   8   5  32       76.80      215.14     78.45 o 
   0   6  32     4021.89     3916.96    156.67 o 
   1   6  32      721.18      700.17     64.79 o 
   2   6  32      239.54      204.54     51.30 o 
   3   6  32        0.04        8.94     42.41 o 
   4   6  32      646.68      664.80     75.58 o 
   5   6  32      191.98      245.23     66.10 o 
   6   6  32      373.81      446.78     75.16 o 
   7   6  32      515.37      593.41    124.70 o 
   8   6  32       10.55      -76.02     73.19 o 
   1   7  32      460.38      382.85     68.26 o 
   2   7  32       38.66        0.40     50.31 o 
   3   7  32       10.15      -89.07     47.40 o 
   4   7  32      597.30      616.84     75.69 o 
   5   7  32      149.12      113.72     84.15 o 
   6   7  32      365.81      489.92     77.52 o 
   7   7  32       24.34      -54.45     60.80 o 
   0   8  32      354.69      264.43    128.71 o 
   1   8  32      654.50      622.40     79.40 o 
   2   8  32       14.98        9.96     52.19 o 
   3   8  32     1438.36     1370.89     94.07 o 
   4   8  32      471.75      383.15     70.95 o 
   5   8  32      217.27      177.85     65.63 o 
   6   8  32       51.45      -38.88     60.69 o 
   7   8  32        1.03       78.82     85.42 o 
   1   9  32       40.52       59.50     72.11 o 
   2   9  32     1979.32     2106.31    130.63 o 
   3   9  32      102.87       48.85     56.62 o 
   4   9  32     1628.70     1611.81    104.72 o 
   5   9  32       14.84       83.57     74.18 o 
   6   9  32       12.63       43.01    120.68 o 
   0  10  32     2151.61     2400.18    155.23 o 
   1  10  32      179.67       50.77     58.23 o 
   2  10  32       30.44       37.13     76.46 o 
   3  10  32      309.03      284.50    111.74 o 
   4  10  32      169.56      221.95    115.01 o 
   5  10  32        0.10       92.12    101.72 o 
   1  11  32      610.33      766.91    117.84 o 
   2  11  32      133.22      159.37     76.14 o 
   3  11  32      190.90      252.38     83.22 o 
   4  11  32       58.66       48.70     76.31 o 
   1  12  32        2.53      -39.96     87.17 o 
   2  12  32        0.53       93.63    123.61 o 
   3  12  32      217.47      175.55     85.93 o 
   1   1  33      215.95      252.67     52.65 o 
   2   1  33       37.97      170.94     60.37 o 
   3   1  33     1346.38     1210.33     83.49 o 
   4   1  33        0.62        7.73     48.51 o 
   5   1  33     1055.81     1089.00     87.38 o 
   6   1  33        0.14       -4.17     55.23 o 
   7   1  33      115.66      106.35     60.94 o 
   8   1  33      195.92      191.45     94.91 o 
   9   1  33      182.93      191.81    115.34 o 
   0   2  33      167.02      401.56     79.73 o 
   1   2  33       40.60       28.72     52.51 o 
   2   2  33      937.77      939.53     74.06 o 
   3   2  33       67.17       88.53     48.56 o 
   4   2  33      403.96      351.43     63.11 o 
   5   2  33      749.30      785.55     77.83 o 
   6   2  33      778.27      817.98     82.55 o 
   7   2  33       28.49      -22.04     54.46 o 
   8   2  33      185.43      116.15     62.91 o 
   9   2  33        2.98      -23.41     92.57 o 
   1   3  33     3560.53     3356.78    105.20 o 
   2   3  33      693.54      756.19     70.53 o 
   3   3  33       33.20       43.45     64.56 o 
   4   3  33      402.39      403.17     63.40 o 
   5   3  33      390.37      297.43     61.94 o 
   6   3  33       50.83       62.15     57.30 o 
   7   3  33      740.59      771.21     85.30 o 
   8   3  33      109.41      145.24     63.43 o 
   9   3  33        0.09       10.43    113.30 o 
   0   4  33      438.71      474.36     80.15 o 
   1   4  33       11.76       49.13     46.39 o 
   2   4  33      244.86      315.00     57.54 o 
   3   4  33      262.03      285.06     56.63 o 
   4   4  33      416.11      401.33     73.52 o 
   5   4  33      318.46      315.04     62.41 o 
   6   4  33      347.21      405.35     67.32 o 
   7   4  33      282.07      190.48     72.56 o 
   8   4  33      277.82      353.18     89.79 o 
   1   5  33     1408.46     1531.84     86.79 o 
   2   5  33      242.63      188.92     53.18 o 
   3   5  33      198.83      178.29     52.91 o 
   4   5  33       29.43       15.31     47.56 o 
   5   5  33        4.54      -70.50     42.75 o 
   6   5  33      275.57      215.71     73.20 o 
   7   5  33        5.94     -100.64     56.58 o 
   8   5  33      152.89      174.53     79.48 o 
   0   6  33     2050.54     2013.65    127.25 o 
   1   6  33       63.41       40.72     46.00 o 
   2   6  33       71.90      116.49     49.64 o 
   3   6  33      179.97      138.74     49.13 o 
   4   6  33      141.94      231.12     61.79 o 
   5   6  33       43.08       29.51     56.04 o 
   6   6  33      200.51      228.72     69.01 o 
   7   6  33       46.34      -28.94     70.20 o 
   8   6  33      299.10      337.14     87.30 o 
   1   7  33      601.90      623.27     65.05 o 
   2   7  33      213.79      211.66     64.84 o 
   3   7  33      259.99      128.40     59.00 o 
   4   7  33      208.04      139.73     60.81 o 
   5   7  33      191.05      161.43     83.30 o 
   6   7  33       77.54       12.91     56.04 o 
   7   7  33       13.83       30.46     69.88 o 
   0   8  33      556.23      361.92    143.37 o 
   1   8  33      448.08      427.47     73.59 o 
   2   8  33      139.48      140.01     58.45 o 
   3   8  33      389.20      322.62     68.11 o 
   4   8  33       14.78       50.67     57.42 o 
   5   8  33      133.21      252.02     68.01 o 
   6   8  33       67.28       54.71     64.43 o 
   7   8  33       35.23      -73.03     82.97 o 
   1   9  33       25.85      -41.03     83.05 o 
   2   9  33      111.01      192.04     79.02 o 
   3   9  33        4.04      -23.62     55.05 o 
   4   9  33        6.30       47.44     60.48 o 
   5   9  33       92.13       57.51    131.45 o 
   6   9  33       13.79       -9.95     76.84 o 
   0  10  33      784.35      848.04    116.71 o 
   1  10  33      535.93      615.71     84.61 o 
   2  10  33      104.68      127.45    112.19 o 
   3  10  33      202.79      119.54    102.36 o 
   4  10  33      570.50      561.09    186.06 o 
   5  10  33      263.38      470.58    128.90 o 
   1  11  33        2.88       53.99     67.33 o 
   2  11  33       73.64      136.25     77.66 o 
   3  11  33      218.78      412.00     89.75 o 
   4  11  33      220.15      287.56     86.92 o 
   1  12  33      124.69      -21.34     88.76 o 
   2  12  33      293.85       93.98    106.41 o 
   0   0  34     1600.45     1424.75    169.49 o 
   1   0  34     4135.37     4252.87    167.76 o 
   2   0  34     1367.98     1284.02    249.78 o 
   3   0  34     2139.21     2050.24    145.05 o 
   4   0  34     1425.83     1439.90    181.28 o 
   5   0  34     3388.38     3292.99    170.09 o 
   6   0  34      351.54      371.36     96.30 o 
   7   0  34      686.81      862.81    135.72 o 
   8   0  34      753.40      628.80    183.51 o 
   9   0  34      223.72      118.84     96.42 o 
   1   1  34      178.42      250.66     53.37 o 
   2   1  34     1537.73     1487.07    123.42 o 
   3   1  34      149.13      164.02     54.19 o 
   4   1  34     1332.47     1433.80     92.91 o 
   5   1  34      120.14       87.62     53.60 o 
   6   1  34     1334.22     1410.32    100.44 o 
   7   1  34       28.07      144.60     60.78 o 
   8   1  34        2.21       59.00     63.58 o 
   9   1  34       71.60      162.44     70.23 o 
   0   2  34     3253.17     3162.93    147.13 o 
   1   2  34        0.11        5.51     42.42 o 
   2   2  34      641.91      672.56     67.32 o 
   3   2  34        2.20       -1.06     70.36 o 
   4   2  34      170.22      145.26     57.56 o 
   5   2  34      224.54      197.63     60.51 o 
   6   2  34       43.41       49.89     57.22 o 
   7   2  34        0.31      145.02     76.15 o 
   8   2  34      125.71      122.85     63.83 o 
   9   2  34       30.72       -1.66     61.53 o 
   1   3  34      435.85      563.64     61.41 o 
   2   3  34      819.94      779.26     72.67 o 
   3   3  34       59.69       17.92     52.33 o 
   4   3  34       67.29      113.41     55.92 o 
   5   3  34      171.31      214.33     62.38 o 
   6   3  34      901.38      858.43     84.01 o 
   7   3  34        4.64       25.87     57.43 o 
   8   3  34      289.28      295.36     68.84 o 
   0   4  34     1168.78     1329.33    173.00 o 
   1   4  34      802.61      932.16    194.87 o 
   2   4  34     1317.27     1252.89     83.54 o 
   3   4  34       56.70       87.27     52.32 o 
   4   4  34      316.08      213.94     58.94 o 
   5   4  34       45.86       80.07     51.42 o 
   6   4  34       41.75      -86.19     70.31 o 
   7   4  34      177.14      242.72     65.89 o 
   8   4  34      624.69      755.67    159.36 o 
   1   5  34     1867.31     1651.27     91.14 o 
   2   5  34     2287.67     2258.06    143.80 o 
   3   5  34       12.51      -18.84     47.75 o 
   4   5  34      135.90      152.92     69.44 o 
   5   5  34       14.14       -5.38     51.22 o 
   6   5  34      840.59      963.46    103.63 o 
   7   5  34      527.04      487.65     91.16 o 
   8   5  34        6.68      -79.72     68.26 o 
   0   6  34     2951.01     3254.43    150.77 o 
   1   6  34      848.09      804.36     71.92 o 
   2   6  34      265.45      241.74     54.81 o 
   3   6  34      333.37      299.95     57.95 o 
   4   6  34     1919.90     2046.98    109.22 o 
   5   6  34     1102.45     1165.80    137.04 o 
   6   6  34        3.03      -30.72     60.24 o 
   7   6  34        4.98       31.90     69.73 o 
   8   6  34      112.82       49.08     75.55 o 
   1   7  34      478.36      500.10     63.32 o 
   2   7  34      404.14      339.59     73.69 o 
   3   7  34       10.07       25.28     53.22 o 
   4   7  34       34.29        4.84     54.83 o 
   5   7  34      645.39      617.16     80.53 o 
   6   7  34      846.81      891.27     91.27 o 
   7   7  34       62.27       77.50     73.10 o 
   0   8  34      852.55      862.11    170.77 o 
   1   8  34        0.22      -86.76     57.85 o 
   2   8  34        0.16       32.35     54.26 o 
   3   8  34        2.88      -52.12     51.47 o 
   4   8  34     1390.86     1463.03    103.06 o 
   5   8  34      307.05      285.32     69.68 o 
   6   8  34       69.60       22.99     84.24 o 
   7   8  34        2.62        7.63    187.97 o 
   1   9  34       89.15      105.45     91.91 o 
   2   9  34     1457.44     1596.16    271.84 o 
   3   9  34       81.75      167.32     81.27 o 
   4   9  34      544.70      455.14     74.52 o 
   5   9  34       99.27       30.55    100.17 o 
   6   9  34      384.00      473.26     99.67 o 
   0  10  34     1600.89     1702.56    213.46 o 
   1  10  34      113.10      160.13     97.51 o 
   2  10  34      294.99      320.55     85.34 o 
   3  10  34       19.54     -103.81     92.53 o 
   4  10  34      498.78      384.52    122.54 o 
   5  10  34        0.10      135.03    111.24 o 
   1  11  34      760.23      841.93    104.30 o 
   2  11  34      141.69      135.07    113.39 o 
   3  11  34        2.15        6.26    123.88 o 
   4  11  34       78.83      172.67    158.02 o 
   1  12  34        3.28       19.12    165.67 o 
   2  12  34      159.31      206.65    104.71 o 
   1   1  35     2283.94     2317.18    100.52 o 
   2   1  35     2627.44     2489.69    101.14 o 
   3   1  35      223.65      150.04     55.28 o 
   4   1  35     2195.83     2167.75    108.87 o 
   5   1  35        8.44       27.97     51.74 o 
   6   1  35      721.75      714.24     80.73 o 
   7   1  35      735.00      842.46     88.03 o 
   8   1  35       47.40        8.68     61.05 o 
   9   1  35      108.56       75.28    114.23 o 
   0   2  35     1399.09     1572.23    126.25 o 
   1   2  35      496.92      348.96     57.60 o 
   2   2  35        1.41       87.88     49.84 o 
   3   2  35        6.54       11.80     49.13 o 
   4   2  35      329.17      236.20     61.38 o 
   5   2  35      731.85      703.81     89.67 o 
   6   2  35      348.49      136.14     74.59 o 
   7   2  35      158.97       93.16     59.73 o 
   8   2  35       15.72      169.87     66.35 o 
   1   3  35       19.79       65.77     46.98 o 
   2   3  35      524.25      529.04     66.07 o 
   3   3  35       97.67       35.65     49.32 o 
   4   3  35      684.80      641.23     73.47 o 
   5   3  35      587.69      570.86     72.90 o 
   6   3  35       66.48       52.18     56.24 o 
   7   3  35      250.54      277.82    103.01 o 
   8   3  35       32.03      177.34     63.08 o 
   0   4  35     5720.08     5612.36    220.79 o 
   1   4  35      340.69      370.90     68.61 o 
   2   4  35       36.19        6.87     46.97 o 
   3   4  35      216.38      174.72     55.76 o 
   4   4  35        2.19      -88.07     44.66 o 
   5   4  35      592.22      577.31     72.45 o 
   6   4  35        1.48       -4.17     53.70 o 
   7   4  35      401.27      522.77     95.59 o 
   8   4  35       18.82        0.87     68.51 o 
   1   5  35      899.53      848.18     74.41 o 
   2   5  35      704.30      663.12     70.35 o 
   3   5  35        6.75      -59.55     46.85 o 
   4   5  35      750.50      838.08     77.05 o 
   5   5  35      520.15      447.66     68.40 o 
   6   5  35       43.97       24.90     66.05 o 
   7   5  35      446.16      599.38     98.05 o 
   8   5  35      137.95      130.62     80.43 o 
   0   6  35     3076.62     3131.25    149.13 o 
   1   6  35      638.81      775.07     73.03 o 
   2   6  35      542.30      505.90     80.20 o 
   3   6  35     1111.15     1092.01     82.78 o 
   4   6  35        2.29       -8.55     59.65 o 
   5   6  35      360.37      450.18     71.40 o 
   6   6  35      747.48      776.72    100.70 o 
   7   6  35       96.41      127.57     76.49 o 
   1   7  35      705.37      716.24     71.36 o 
   2   7  35      219.72      293.84     70.66 o 
   3   7  35       43.34       81.52     60.17 o 
   4   7  35      604.68      684.38     78.29 o 
   5   7  35      274.45      311.46     67.77 o 
   6   7  35      138.69       31.59     62.75 o 
   7   7  35      940.47      856.13    108.19 o 
   0   8  35      124.09      210.91    137.63 o 
   1   8  35      160.00       27.45     59.64 o 
   2   8  35      406.53      520.14     82.04 o 
   3   8  35      312.28      437.32     89.85 o 
   4   8  35        2.21       -3.77     94.62 o 
   5   8  35       23.06       37.43     59.59 o 
   6   8  35      911.37      941.87     96.77 o 
   1   9  35      216.38      195.11     97.32 o 
   2   9  35        0.19      -13.05     72.43 o 
   3   9  35       36.19       47.19     75.01 o 
   4   9  35      571.73      551.36     80.25 o 
   5   9  35        3.57       84.04     77.13 o 
   6   9  35        0.02       11.28     78.14 o 
   0  10  35      389.16      470.88    164.39 o 
   1  10  35       95.74      101.73    107.68 o 
   2  10  35      265.17      260.81     87.08 o 
   3  10  35       53.74      -82.69     92.45 o 
   4  10  35        4.09       15.18    101.46 o 
   5  10  35        1.25      -17.33    222.06 o 
   1  11  35       29.01       78.16    178.09 o 
   2  11  35        7.80      -22.44    148.05 o 
   3  11  35        6.30      -40.54     66.45 o 
   0   0  36      611.84      658.21    143.37 o 
   1   0  36     3798.99     3847.64    169.16 o 
   2   0  36       35.30       80.93     70.85 o 
   3   0  36     2380.44     2078.20    150.15 o 
   4   0  36       67.99       99.78    125.84 o 
   5   0  36     1819.46     1841.82    154.84 o 
   6   0  36      725.00      771.77    118.67 o 
   7   0  36      310.49      286.07    244.36 o 
   8   0  36      493.76      668.47    195.93 o 
   1   1  36     1411.58     1381.13     90.67 o 
   2   1  36      510.77      414.15     86.55 o 
   3   1  36      505.50      545.23     67.82 o 
   4   1  36        0.01       13.32     52.01 o 
   5   1  36     1868.37     1843.56    111.01 o 
   6   1  36        1.00        8.76     54.40 o 
   7   1  36      634.96      752.82     87.77 o 
   8   1  36       89.93      124.96     63.92 o 
   0   2  36        3.38       45.80     65.16 o 
   1   2  36     4719.82     4451.98    137.77 o 
   2   2  36      249.92      152.95     54.64 o 
   3   2  36      880.32      885.13     79.06 o 
   4   2  36      141.43       90.18     55.63 o 
   5   2  36       14.36      -16.11     51.26 o 
   6   2  36      505.09      513.70     77.33 o 
   7   2  36     1825.63     1715.07    112.59 o 
   8   2  36      210.99      119.07     67.34 o 
   1   3  36     1349.93     1183.26     84.28 o 
   2   3  36       12.55       -3.59     48.01 o 
   3   3  36     1526.61     1522.94     94.33 o 
   4   3  36      937.56      949.23     83.18 o 
   5   3  36      824.31      908.12    142.19 o 
   6   3  36      272.35      166.71     61.50 o 
   7   3  36     1581.34     1853.47    115.46 o 
   8   3  36      498.96      530.74     95.73 o 
   0   4  36      124.21      266.83     80.54 o 
   1   4  36      763.45      749.44     72.66 o 
   2   4  36      375.52      373.97     61.22 o 
   3   4  36     1182.86     1268.68     89.68 o 
   4   4  36       46.13       61.55     55.46 o 
   5   4  36     1124.82     1112.35     89.88 o 
   6   4  36      100.06       78.92     61.03 o 
   7   4  36      768.88      763.09    106.27 o 
   8   4  36      107.84       42.05     75.48 o 
   1   5  36     1010.58     1024.57     80.55 o 
   2   5  36      139.89       85.46     52.17 o 
   3   5  36      733.64      887.11     77.63 o 
   4   5  36      165.73      241.73     61.16 o 
   5   5  36     1343.10     1440.18    100.89 o 
   6   5  36       14.32       73.61     69.09 o 
   7   5  36       19.63      -45.61    108.67 o 
   8   5  36      428.36      592.53    102.09 o 
   0   6  36      111.24       39.89     71.48 o 
   1   6  36     2178.40     2281.15    100.42 o 
   2   6  36      399.66      388.20     63.42 o 
   3   6  36      339.69      360.77     67.51 o 
   4   6  36       21.50      -26.71     60.80 o 
   5   6  36      446.17      338.46     80.25 o 
   6   6  36       13.50      154.31     73.31 o 
   7   6  36      168.97      179.71     78.36 o 
   1   7  36      864.40      946.63     77.71 o 
   2   7  36      813.19      775.31     90.79 o 
   3   7  36       87.57      120.92     67.07 o 
   4   7  36       21.42       -1.87     56.67 o 
   5   7  36      827.44      946.86     90.63 o 
   6   7  36       20.78       47.24     70.01 o 
   7   7  36      218.72      228.13     83.95 o 
   0   8  36      326.17      281.00    142.09 o 
   1   8  36      106.86        4.12     60.33 o 
   2   8  36        5.67      -34.79     57.17 o 
   3   8  36     1388.56     1459.48    114.79 o 
   4   8  36        4.21      -18.71     56.50 o 
   5   8  36      183.64      240.07     68.74 o 
   6   8  36       42.97       29.25     67.69 o 
   1   9  36     1093.08     1254.89    139.19 o 
   2   9  36     1615.38     1600.86    154.55 o 
   3   9  36      351.95      314.80     88.14 o 
   4   9  36      121.37      155.29     69.19 o 
   5   9  36     1020.61      997.26    116.72 o 
   0  10  36        1.91     -201.35    127.44 o 
   1  10  36       81.12      -82.45     91.75 o 
   2  10  36       19.47       20.66     95.39 o 
   3  10  36      108.90       67.77    167.90 o 
   4  10  36       92.42      168.88    116.93 o 
   1  11  36      103.86       53.34    136.04 o 
   2  11  36      145.45      222.41    104.24 o 
   3  11  36       24.28      168.64     83.50 o 
   1   1  37     1389.88     1506.74     91.39 o 
   2   1  37      171.10      252.15     58.51 o 
   3   1  37       61.40       50.38     51.08 o 
   4   1  37      319.57      457.75     69.05 o 
   5   1  37       81.16       73.74     56.38 o 
   6   1  37       10.84       30.14     56.01 o 
   7   1  37      940.09      990.86     95.58 o 
   8   1  37       19.97      112.94     68.52 o 
   0   2  37     1097.75      962.54    113.52 o 
   1   2  37      122.11      209.12     57.76 o 
   2   2  37      180.62      197.23     57.14 o 
   3   2  37       14.91       52.40     56.01 o 
   4   2  37       57.55        6.07     49.89 o 
   5   2  37        0.10      -13.86     52.23 o 
   6   2  37      684.53      590.55     76.06 o 
   7   2  37      506.01      564.25     81.33 o 
   8   2  37       69.81      103.70     66.79 o 
   1   3  37      265.27      267.64     59.95 o 
   2   3  37     1269.93     1349.21     89.71 o 
   3   3  37      183.20      242.08     58.66 o 
   4   3  37      745.64      867.40     89.67 o 
   5   3  37      101.75       52.59     55.94 o 
   6   3  37      278.98      257.84     65.75 o 
   7   3  37      134.85      215.09     66.22 o 
   8   3  37      182.30      273.48     72.38 o 
   0   4  37      504.94      579.76     94.61 o 
   1   4  37       36.05       40.36     53.50 o 
   2   4  37        5.71      -27.27     48.38 o 
   3   4  37      576.72      555.78     70.54 o 
   4   4  37      176.29      220.06     61.05 o 
   5   4  37       11.44      -25.21     53.66 o 
   6   4  37       27.62      -81.40     91.33 o 
   7   4  37        1.21        7.05     85.23 o 
   8   4  37        3.88       60.07     77.06 o 
   1   5  37     1235.34     1257.21     86.83 o 
   2   5  37      233.67      386.52     62.06 o 
   3   5  37       17.84      -33.59     61.62 o 
   4   5  37      114.22       20.29     52.36 o 
   5   5  37      133.45      117.69     65.28 o 
   6   5  37       22.84       56.74     67.72 o 
   7   5  37      171.15       99.48     76.17 o 
   0   6  37      353.46      555.46     97.33 o 
   1   6  37     1353.33     1202.12     85.95 o 
   2   6  37      121.91       91.59     68.43 o 
   3   6  37      488.76      559.89     71.05 o 
   4   6  37      711.71      614.38    101.86 o 
   5   6  37      345.78      428.68     85.16 o 
   6   6  37       10.40       82.17     73.90 o 
   7   6  37      298.66      327.84     87.41 o 
   1   7  37      989.64      917.79     79.08 o 
   2   7  37        2.33     -104.36     56.68 o 
   3   7  37       72.07      -30.74     66.42 o 
   4   7  37        0.23      124.95     94.78 o 
   5   7  37       17.35      -12.57     65.97 o 
   6   7  37       63.63       44.87     72.76 o 
   0   8  37     1251.94     1255.26    200.08 o 
   1   8  37      157.13       -3.74    152.61 o 
   2   8  37       78.70       31.80     62.17 o 
   3   8  37       24.35      -27.83     61.10 o 
   4   8  37       27.63      104.58     62.51 o 
   5   8  37       97.27      -16.87     57.73 o 
   6   8  37       76.92      225.70     91.50 o 
   1   9  37        8.17      -28.22     86.90 o 
   2   9  37      179.32      103.93    124.89 o 
   3   9  37       22.70      -50.24    107.05 o 
   4   9  37      137.23       80.24     99.79 o 
   5   9  37       78.28      114.18     80.76 o 
   0  10  37      100.78        0.00    141.46 o 
   1  10  37      427.95      353.60    113.95 o 
   2  10  37      112.86      -31.68     94.21 o 
   3  10  37     1048.18     1288.56    154.75 o 
   4  10  37       15.25      120.80    114.30 o 
   1  11  37      112.37       91.12    149.74 o 
   2  11  37       40.99      122.29     82.21 o 
   0   0  38    12493.03    12639.87    421.82 o 
   1   0  38       23.54       70.31    114.37 o 
   2   0  38      151.36       76.54     78.79 o 
   3   0  38     3073.36     3149.78    165.17 o 
   4   0  38      677.85      664.58    111.51 o 
   5   0  38       42.09       90.27     86.33 o 
   6   0  38      273.54      247.11    133.81 o 
   7   0  38     1790.75     1870.02    167.42 o 
   8   0  38       11.82      152.64     96.56 o 
   1   1  38       30.26       65.55     52.08 o 
   2   1  38     1437.14     1415.48     93.52 o 
   3   1  38        0.08       26.48     50.10 o 
   4   1  38       51.53      117.76     75.23 o 
   5   1  38       24.51      -28.81     51.53 o 
   6   1  38      320.03      265.35     69.54 o 
   7   1  38      147.80      189.22     66.37 o 
   8   1  38        8.27      -78.07     60.77 o 
   0   2  38     1222.33     1203.62    158.34 o 
   1   2  38     1379.38     1408.15     92.68 o 
   2   2  38       11.87       81.88     52.14 o 
   3   2  38     1203.68     1157.68     87.45 o 
   4   2  38     1320.42     1320.22     94.19 o 
   5   2  38       19.89      -30.54     51.39 o 
   6   2  38        8.46       -3.53     54.13 o 
   7   2  38        1.22       41.07     61.56 o 
   8   2  38     1488.84     1625.11    115.05 o 
   1   3  38      435.27      399.94     65.48 o 
   2   3  38     2328.13     2421.89    109.72 o 
   3   3  38       15.52       25.69     51.66 o 
   4   3  38       42.90       58.09     53.81 o 
   5   3  38       78.79       79.01     58.48 o 
   6   3  38     1367.03     1435.50    103.97 o 
   7   3  38       80.15       84.24     61.46 o 
   8   3  38       14.04      -53.09     71.71 o 
   0   4  38      131.96      194.41     79.11 o 
   1   4  38      599.63      441.67     74.59 o 
   2   4  38      157.11       88.95     54.68 o 
   3   4  38      168.07      140.27     56.15 o 
   4   4  38     3214.15     3249.76    121.18 o 
   5   4  38      356.43      445.27     71.72 o 
   6   4  38      461.48      669.65     79.42 o 
   7   4  38       28.53       -7.05    118.21 o 
   1   5  38     1435.03     1480.50     92.23 o 
   2   5  38      180.68      278.84     62.18 o 
   3   5  38       65.96       93.83     54.91 o 
   4   5  38      115.41       91.03     55.12 o 
   5   5  38      855.62      908.07    104.55 o 
   6   5  38     1306.73     1412.68    126.46 o 
   7   5  38        0.05      135.76     79.83 o 
   0   6  38     3222.27     3114.01    155.33 o 
   1   6  38      423.43      460.62     72.10 o 
   2   6  38       25.97      -63.81     59.87 o 
   3   6  38      904.89     1061.99    106.43 o 
   4   6  38      718.89      487.13     87.47 o 
   5   6  38      326.71      421.48     85.17 o 
   6   6  38      781.36      766.87    103.01 o 
   7   6  38       32.29      -96.22     66.36 o 
   1   7  38      123.40       79.06     66.52 o 
   2   7  38     4239.91     4196.25    231.80 o 
   3   7  38       94.05       45.66     68.10 o 
   4   7  38       52.50       49.35     65.52 o 
   5   7  38       53.80        2.14     75.34 o 
   6   7  38      489.70      530.84     98.49 o 
   0   8  38     1393.27     1307.51    202.63 o 
   1   8  38      178.59       58.50     96.85 o 
   2   8  38      190.02      311.63     79.22 o 
   3   8  38      145.40      195.09     75.36 o 
   4   8  38     1233.52     1409.15    138.55 o 
   5   8  38       66.35       65.09     64.92 o 
   6   8  38       25.64      -29.81     71.61 o 
   1   9  38      425.22      333.67    111.27 o 
   2   9  38     1487.89     1419.12    146.88 o 
   3   9  38      108.18       23.64     95.52 o 
   4   9  38        3.71       64.00     82.92 o 
   5   9  38     1189.43     1105.31    118.82 o 
   0  10  38      989.41      574.10    176.50 o 
   1  10  38      305.84      451.84    203.90 o 
   2  10  38       23.76        4.09     95.16 o 
   3  10  38        0.23      149.10    144.64 o 
   4  10  38      666.64     1086.25    256.79 o 
   1  11  38        6.86      -74.55    133.81 o 
   2  11  38     1175.58     1531.47    159.27 o 
   1   1  39       39.54      157.24     52.18 o 
   2   1  39      364.40      310.31     61.96 o 
   3   1  39       51.60       52.39     72.20 o 
   4   1  39     1371.39     1252.64     94.59 o 
   5   1  39      556.17      749.39     82.06 o 
   6   1  39      207.09      206.55     68.24 o 
   7   1  39      129.38      130.22     66.32 o 
   8   1  39       65.09       97.36     67.81 o 
   0   2  39      447.90      433.76     94.33 o 
   1   2  39      277.46      315.07     62.08 o 
   2   2  39       42.72      114.66     54.70 o 
   3   2  39       19.27      133.93     56.01 o 
   4   2  39        0.10      -53.06     52.88 o 
   5   2  39       49.09       27.57     57.94 o 
   6   2  39      414.14      420.09     74.78 o 
   7   2  39       37.97      -72.29     56.74 o 
   8   2  39       22.31      118.75     63.47 o 
   1   3  39      213.20      222.37     59.61 o 
   2   3  39      449.38      479.28     68.86 o 
   3   3  39       11.96      227.66    156.49 o 
   4   3  39      982.84     1017.43     87.65 o 
   5   3  39      436.64      445.47     76.34 o 
   6   3  39      638.65      648.91     81.35 o 
   7   3  39       20.32      121.74     66.13 o 
   0   4  39      838.87      835.65    136.04 o 
   1   4  39      192.92      109.09     69.62 o 
   2   4  39       74.73      -36.22     49.89 o 
   3   4  39       15.30       65.38     53.97 o 
   4   4  39      346.64      428.62     70.60 o 
   5   4  39      310.88      272.79     66.44 o 
   6   4  39      721.83      726.01     83.15 o 
   7   4  39       38.47      186.90    100.67 o 
   1   5  39      134.35      138.13     55.49 o 
   2   5  39      881.27     1035.00     85.51 o 
   3   5  39      361.98      297.77     64.29 o 
   4   5  39       51.32       52.35     56.00 o 
   5   5  39       65.91       10.70     87.08 o 
   6   5  39        0.01        8.12     69.03 o 
   7   5  39        0.53     -118.59     59.30 o 
   0   6  39      178.57      158.79     80.91 o 
   1   6  39        2.39      -24.25     52.04 o 
   2   6  39     1080.85     1265.21    141.36 o 
   3   6  39      473.24      511.46     85.08 o 
   4   6  39       23.41      -28.27     63.09 o 
   5   6  39       56.08       11.60     67.58 o 
   6   6  39        5.14      -26.51     69.33 o 
   1   7  39      289.45      243.74     75.96 o 
   2   7  39       19.69       75.59     68.17 o 
   3   7  39      105.87       42.13     73.87 o 
   4   7  39      235.07      393.56     82.62 o 
   5   7  39      196.88      193.11     75.89 o 
   6   7  39      217.17      222.94     82.84 o 
   0   8  39     6195.17     5939.21    321.14 o 
   1   8  39      305.22       40.59     94.16 o 
   2   8  39      622.50      780.99     97.21 o 
   3   8  39       79.47      -12.70     88.62 o 
   4   8  39      473.65      395.15     86.34 o 
   5   8  39       43.39      -35.30     67.00 o 
   1   9  39       80.16      137.28    101.37 o 
   2   9  39      773.12      642.79    128.18 o 
   3   9  39        1.88      -64.07     91.86 o 
   4   9  39      140.61      130.16    109.03 o 
   0  10  39      868.34     1042.44    201.35 o 
   1  10  39        6.25      -62.66     95.44 o 
   2  10  39        5.84      -85.16     98.14 o 
   3  10  39       34.34      111.51    152.92 o 
   1  11  39        1.51     -119.79    138.27 o 
   0   0  40      784.11     1221.49    184.78 o 
   1   0  40      730.31      660.97    102.99 o 
   2   0  40       28.89       56.13     98.13 o 
   3   0  40      142.36       57.89     79.14 o 
   4   0  40      762.40      775.22    114.63 o 
   5   0  40      539.73      579.30    111.15 o 
   6   0  40     1883.19     1862.20    186.38 o 
   7   0  40      131.26      -30.22     82.52 o 
   8   0  40       76.71       37.56     91.39 o 
   1   1  40     1067.16     1217.92     90.10 o 
   2   1  40        0.86      -42.71     51.92 o 
   3   1  40     1599.90     1608.12    103.05 o 
   4   1  40       43.40       -3.46     55.54 o 
   5   1  40      849.87      937.79     90.09 o 
   6   1  40      212.27      243.57     71.09 o 
   7   1  40       18.17       51.76     63.98 o 
   8   1  40        4.64       86.79     69.14 o 
   0   2  40      341.90      358.34     91.91 o 
   1   2  40       91.81      132.23     58.26 o 
   2   2  40      218.97      271.22     62.97 o 
   3   2  40     1756.95     1833.99    106.71 o 
   4   2  40      125.98       22.96     56.10 o 
   5   2  40      148.58      128.31     78.47 o 
   6   2  40       15.87       95.12     65.46 o 
   7   2  40      208.97      277.79     73.45 o 
   1   3  40     1189.06     1368.73     96.58 o 
   2   3  40      269.76      404.75     66.85 o 
   3   3  40       87.35      167.01     59.50 o 
   4   3  40      561.85      631.26     76.39 o 
   5   3  40      137.35       79.58     60.15 o 
   6   3  40       48.98      104.40     64.16 o 
   7   3  40      370.51      292.24     74.97 o 
   0   4  40     2128.66     2006.66    153.85 o 
   1   4  40      174.59      131.31     57.43 o 
   2   4  40      252.19      145.57     59.49 o 
   3   4  40      110.94      163.23     61.31 o 
   4   4  40      911.22     1116.70    134.92 o 
   5   4  40      740.89      787.52     99.13 o 
   6   4  40      493.29      519.83     77.15 o 
   7   4  40       20.70      -51.87     68.03 o 
   1   5  40      538.40      702.05     77.20 o 
   2   5  40      226.16      230.68     62.73 o 
   3   5  40      801.79      880.50     85.25 o 
   4   5  40        7.39       37.40     56.76 o 
   5   5  40      962.54     1120.60    115.03 o 
   6   5  40        0.44       34.92     73.18 o 
   7   5  40       59.37      206.77     81.93 o 
   0   6  40       14.21      -84.39     68.71 o 
   1   6  40       66.98       35.83     56.54 o 
   2   6  40      188.50      121.24     59.19 o 
   3   6  40     1476.96     1529.24    120.01 o 
   4   6  40      130.77       34.22     68.14 o 
   5   6  40      363.54      459.75     89.24 o 
   6   6  40       22.44     -133.02     81.89 o 
   1   7  40       18.97     -118.56     59.28 o 
   2   7  40     1364.61     1424.17    118.12 o 
   3   7  40      394.37      488.52     90.91 o 
   4   7  40      298.32      384.59     83.08 o 
   5   7  40       21.33       15.80     69.20 o 
   6   7  40      431.92      571.46     97.54 o 
   0   8  40      332.19      611.06    168.85 o 
   1   8  40      176.51      -32.33     95.70 o 
   2   8  40        2.17        5.18     65.14 o 
   3   8  40       15.37       67.89     77.26 o 
   4   8  40      360.76      349.84     85.92 o 
   5   8  40       15.89      -63.95     69.34 o 
   1   9  40      843.32      929.68    138.30 o 
   2   9  40        0.25       89.92     97.53 o 
   3   9  40      358.82      446.59    124.55 o 
   4   9  40       69.87       60.71    106.60 o 
   0  10  40        1.29     -259.97    129.99 o 
   1  10  40      250.00      228.65    141.77 o 
   2  10  40       81.51      -96.35     98.72 o 
   3  10  40      353.41      356.19    168.22 o 
   1   1  41     2439.81     2541.72    118.27 o 
   2   1  41      129.09      136.88     59.68 o 
   3   1  41       47.02       66.55     56.55 o 
   4   1  41      119.43       90.09     60.86 o 
   5   1  41        1.35     -110.19     65.57 o 
   6   1  41      172.73      241.90     68.40 o 
   7   1  41        3.80       11.75     64.56 o 
   0   2  41        0.53       75.30    115.97 o 
   1   2  41      270.04      215.78     62.95 o 
   2   2  41       81.38      110.49     58.46 o 
   3   2  41      242.45      194.69    106.50 o 
   4   2  41      356.64      498.61     97.94 o 
   5   2  41        0.44       94.15     67.18 o 
   6   2  41      145.15       29.12     62.19 o 
   7   2  41      151.58      206.38     69.98 o 
   1   3  41     1955.20     1944.94    110.42 o 
   2   3  41      921.44      871.05     83.19 o 
   3   3  41      147.90      245.85     94.91 o 
   4   3  41      988.20      971.25     88.88 o 
   5   3  41      277.63      235.70     67.14 o 
   6   3  41        3.83      134.33     63.62 o 
   7   3  41      188.16      237.08     72.21 o 
   0   4  41      417.66      410.64    101.70 o 
   1   4  41      390.01      412.45     69.99 o 
   2   4  41      325.52      291.15     65.84 o 
   3   4  41      567.55      624.80     88.66 o 
   4   4  41       56.81       89.57     58.52 o 
   5   4  41        0.06       19.75     59.29 o 
   6   4  41       23.18      -64.84     75.05 o 
   7   4  41      190.05      148.89     86.04 o 
   1   5  41       98.72       38.28     55.07 o 
   2   5  41      219.91      308.36     66.33 o 
   3   5  41      446.89      416.58     70.77 o 
   4   5  41       81.49      142.75     66.44 o 
   5   5  41       23.39       33.46     69.71 o 
   6   5  41        1.91       10.00     67.02 o 
   0   6  41      178.31       -1.58    150.38 o 
   1   6  41       82.86       49.33     71.55 o 
   2   6  41       34.52        9.65     57.90 o 
   3   6  41      882.88      900.73    143.04 o 
   4   6  41       29.53      -76.94     64.31 o 
   5   6  41       14.45       95.37     74.31 o 
   6   6  41        3.92      -16.14     72.51 o 
   1   7  41      216.73      235.06     89.48 o 
   2   7  41      274.76      454.43     86.44 o 
   3   7  41       76.10       38.23     74.61 o 
   4   7  41       33.90       77.65     68.92 o 
   5   7  41      156.94       95.63     79.53 o 
   0   8  41       73.68      168.22    142.73 o 
   1   8  41        9.91      -82.62     93.31 o 
   2   8  41      829.19     1058.29    108.23 o 
   3   8  41      600.63      502.11     94.41 o 
   4   8  41       49.49      -23.53     69.09 o 
   5   8  41      229.29      251.37     86.47 o 
   1   9  41        4.80       -0.98    186.38 o 
   2   9  41       16.91      -76.94     93.21 o 
   3   9  41      377.55      296.24    305.53 o 
   4   9  41       62.53      118.01    113.31 o 
   0  10  41       80.56      -69.45    145.28 o 
   1  10  41       51.69       90.07    110.50 o 
   2  10  41      245.81      190.85    123.61 o 
   0   0  42        3.19       10.19    120.43 o 
   1   0  42       52.03      -82.10     77.35 o 
   2   0  42     1251.43      953.65    127.56 o 
   3   0  42        0.42        3.26     82.47 o 
   4   0  42       68.23      -92.47     93.03 o 
   5   0  42      749.95      664.53    143.37 o 
   6   0  42       71.10      203.10    100.48 o 
   7   0  42      189.71      303.34    153.88 o 
   1   1  42      717.69      885.34     84.31 o 
   2   1  42       69.39      103.31     59.83 o 
   3   1  42      490.24      513.04     76.36 o 
   4   1  42      115.86      126.82     61.17 o 
   5   1  42      422.26      536.71     80.59 o 
   6   1  42        0.58      -42.98     59.97 o 
   7   1  42       53.99       98.85     67.01 o 
   0   2  42      816.00      829.04    116.64 o 
   1   2  42      606.61      750.88     78.43 o 
   2   2  42      660.75      577.43     84.61 o 
   3   2  42     1541.58     1502.05    105.23 o 
   4   2  42       11.04        3.89     57.82 o 
   5   2  42       23.41       27.70     69.44 o 
   6   2  42     1495.41     1623.67    114.38 o 
   7   2  42     1534.30     1380.94    113.08 o 
   1   3  42      352.90      310.48     82.96 o 
   2   3  42      976.81     1064.00     90.39 o 
   3   3  42      420.12      511.30     74.02 o 
   4   3  42        6.04      -27.20     55.63 o 
   5   3  42      137.87      117.30     63.18 o 
   6   3  42      296.26      288.82     70.28 o 
   7   3  42       47.33       42.61     62.86 o 
   0   4  42      721.17      744.80    114.94 o 
   1   4  42       62.27       82.94     58.76 o 
   2   4  42      116.46       75.81     74.50 o 
   3   4  42        4.07      -54.48     51.24 o 
   4   4  42      812.96      873.90     89.63 o 
   5   4  42      147.23      215.38     69.65 o 
   6   4  42       90.22       47.04     76.75 o 
   7   4  42      138.13      266.52    149.33 o 
   1   5  42      589.95      760.99     81.25 o 
   2   5  42       55.58       53.93     57.10 o 
   3   5  42      294.69      334.86     69.24 o 
   4   5  42      245.98      262.16     70.18 o 
   5   5  42      550.63      555.97     94.35 o 
   6   5  42        9.29      -28.54     63.58 o 
   0   6  42        1.75      -36.60     80.14 o 
   1   6  42     1208.87     1357.52     98.02 o 
   2   6  42       48.09       47.44     58.35 o 
   3   6  42     1742.62     2093.98    139.57 o 
   4   6  42       15.69      -43.94     65.01 o 
   5   6  42        8.85       32.10    103.57 o 
   6   6  42        2.80       31.61     84.35 o 
   1   7  42      307.31      326.57     85.98 o 
   2   7  42     1485.75     1910.99    136.80 o 
   3   7  42       63.58        1.10     69.32 o 
   4   7  42      985.90     1006.78    117.45 o 
   5   7  42       37.59      112.03     76.84 o 
   0   8  42     1250.73     1648.40    229.39 o 
   1   8  42      164.30      185.87    111.93 o 
   2   8  42       59.46       40.80     97.41 o 
   3   8  42      572.45      621.24     99.68 o 
   4   8  42       92.30      102.34     89.57 o 
   1   9  42      189.85      224.05    114.63 o 
   2   9  42       59.20      -68.36    100.56 o 
   3   9  42       37.17       13.84    103.48 o 
   0  10  42      227.87      124.89    163.12 o 
   1  10  42       40.75       45.70    103.89 o 
   1   1  43      567.22      525.17     91.69 o 
   2   1  43      438.96      469.93     73.63 o 
   3   1  43       67.17      111.58     79.09 o 
   4   1  43      955.68     1217.98     99.83 o 
   5   1  43        0.11       40.85     62.73 o 
   6   1  43       98.98       33.75     68.30 o 
   7   1  43       90.65       59.42     98.87 o 
   0   2  43        8.26      -68.72     72.06 o 
   1   2  43       11.09       57.94     55.80 o 
   2   2  43      269.68      256.99     67.25 o 
   3   2  43      210.55      244.32     67.48 o 
   4   2  43       40.98       -1.06     58.53 o 
   5   2  43      360.57      359.96     76.06 o 
   6   2  43       54.64       93.32     66.03 o 
   7   2  43       21.60       85.37     68.03 o 
   1   3  43      118.98       72.77     60.63 o 
   2   3  43       30.83      207.53     62.04 o 
   3   3  43        5.25       17.25     58.74 o 
   4   3  43      500.45      399.12     75.22 o 
   5   3  43       30.91      106.09     63.06 o 
   6   3  43        0.05       69.68     66.15 o 
   7   3  43        8.73       58.52     84.70 o 
   0   4  43       40.81       84.58     78.65 o 
   1   4  43       40.12       69.88     58.86 o 
   2   4  43      287.14      163.96     65.81 o 
   3   4  43       69.79       10.00     57.88 o 
   4   4  43       21.58       63.27     81.03 o 
   5   4  43        1.83       -1.99     61.19 o 
   6   4  43        0.95       10.62     74.57 o 
   1   5  43        0.02       79.91     60.31 o 
   2   5  43      867.28      773.70     86.92 o 
   3   5  43      303.61      323.29     69.99 o 
   4   5  43      108.82       69.96     62.93 o 
   5   5  43       72.79      131.25     77.40 o 
   6   5  43       24.47      -24.24     71.74 o 
   0   6  43       32.37     -148.16     74.08 o 
   1   6  43       14.37       31.25     58.72 o 
   2   6  43      113.60      128.81     65.64 o 
   3   6  43       26.59      -10.83     69.69 o 
   4   6  43        0.16      -18.88     70.45 o 
   5   6  43      112.40      241.30     92.71 o 
   1   7  43       24.70       33.76     74.21 o 
   2   7  43        4.48       22.85     70.59 o 
   3   7  43        4.52      -56.85     65.33 o 
   4   7  43        4.75     -111.61     64.89 o 
   5   7  43      223.01      280.80     85.53 o 
   0   8  43      334.07      653.12    181.60 o 
   1   8  43      158.17      119.66    124.89 o 
   2   8  43      311.80      197.00    110.53 o 
   3   8  43      288.56      287.52    115.46 o 
   4   8  43      323.72      247.55     88.28 o 
   1   9  43        1.72       -0.52    127.44 o 
   2   9  43      349.29      496.13    124.10 o 
   3   9  43        7.51     -117.81    103.27 o 
   0   0  44     2810.68     2954.63    278.45 o 
   1   0  44      338.28      295.40     99.80 o 
   2   0  44       67.40      179.65     92.97 o 
   3   0  44      352.22      303.95    100.17 o 
   4   0  44     3823.97     4224.39    206.22 o 
   5   0  44      704.22      749.58    166.62 o 
   6   0  44      808.78      864.60    133.72 o 
   7   0  44      238.98      129.92    116.92 o 
   1   1  44       28.69       23.63     55.78 o 
   2   1  44      835.65     1027.69     91.27 o 
   3   1  44        4.38        5.16     99.14 o 
   4   1  44      218.72      310.11     71.94 o 
   5   1  44        9.22       43.80     83.74 o 
   6   1  44      331.45      432.06     81.80 o 
   7   1  44        0.24       89.27     70.88 o 
   0   2  44      593.96      295.15    141.77 o 
   1   2  44      123.21      203.44     65.52 o 
   2   2  44       89.81       39.45     59.27 o 
   3   2  44      916.44      823.71     87.06 o 
   4   2  44        0.14      -85.36     56.61 o 
   5   2  44      228.85      181.74     67.97 o 
   6   2  44      316.45      279.76     74.62 o 
   1   3  44      599.35      596.42     79.64 o 
   2   3  44     3144.73     3353.49    132.79 o 
   3   3  44      100.72      202.95     67.33 o 
   4   3  44        0.78      -92.39     67.32 o 
   5   3  44       14.49      -80.94     58.26 o 
   6   3  44      138.32       72.18     66.77 o 
   0   4  44     3026.32     3043.35    177.23 o 
   1   4  44      129.86      -24.59     55.06 o 
   2   4  44      371.93      326.00     71.95 o 
   3   4  44      856.15      748.81     86.68 o 
   4   4  44     1044.35     1253.65    100.95 o 
   5   4  44       57.05      -27.98     60.27 o 
   6   4  44      787.13      739.61    112.44 o 
   1   5  44      183.73      244.39     68.25 o 
   2   5  44      154.53      130.04     65.61 o 
   3   5  44        8.45      -14.83     60.84 o 
   4   5  44       46.85       26.39     74.17 o 
   5   5  44      119.64       80.98     77.93 o 
   6   5  44      229.31      273.04     93.65 o 
   0   6  44       31.59       40.20     81.73 o 
   1   6  44      643.06      670.34     84.13 o 
   2   6  44      182.95      198.22     81.72 o 
   3   6  44        4.05      -19.86     68.79 o 
   4   6  44      249.97      281.20     84.19 o 
   5   6  44       89.75      216.03     85.89 o 
   1   7  44      115.83       20.17     71.97 o 
   2   7  44      682.40      825.48    107.82 o 
   3   7  44       24.42       15.47     93.91 o 
   4   7  44       57.30       90.98     76.06 o 
   0   8  44      532.79      585.57    187.33 o 
   1   8  44        6.35       32.67    102.82 o 
   2   8  44      108.78       70.76    105.20 o 
   3   8  44      207.00       92.52     82.10 o 
   1   9  44      127.29       12.30    112.04 o 
   2   9  44      294.91      433.93    127.87 o 
   1   1  45      963.47      995.93    130.97 o 
   2   1  45       81.83      138.66     64.08 o 
   3   1  45       32.90       43.72     60.39 o 
   4   1  45      303.20      166.07     66.47 o 
   5   1  45      748.52      694.22     90.10 o 
   6   1  45        2.34      102.11     68.24 o 
   0   2  45      185.11      128.30     97.76 o 
   1   2  45       62.79       -2.44     60.59 o 
   2   2  45       18.92      -44.89     67.23 o 
   3   2  45       14.35      -89.49     52.24 o 
   4   2  45       29.08       83.34     63.16 o 
   5   2  45       56.38       29.52     65.48 o 
   6   2  45      183.30      222.49     78.91 o 
   1   3  45      697.58      750.05     84.91 o 
   2   3  45      149.64      299.85     73.62 o 
   3   3  45       28.91      -46.59     61.10 o 
   4   3  45      114.12       84.06     95.28 o 
   5   3  45        1.90        6.79     61.61 o 
   6   3  45        3.61        5.86     61.93 o 
   0   4  45      498.37      399.74    108.56 o 
   1   4  45       33.38     -114.41     57.21 o 
   2   4  45      167.89      144.95     75.69 o 
   3   4  45      141.61      146.65     65.52 o 
   4   4  45      141.04       50.54     64.07 o 
   5   4  45      493.63      509.96     81.32 o 
   6   4  45        1.77       98.95     78.86 o 
   1   5  45     1786.88     2003.68    131.99 o 
   2   5  45        0.04      -79.77     59.93 o 
   3   5  45      373.95      320.29     74.85 o 
   4   5  45        0.24      -39.81     73.22 o 
   5   5  45       93.85       45.31     78.05 o 
   0   6  45        0.06      -48.99     98.45 o 
   1   6  45        0.44      -83.46     56.47 o 
   2   6  45       63.27       52.34     79.47 o 
   3   6  45      251.40      232.95     86.05 o 
   4   6  45       97.57      167.76    106.98 o 
   5   6  45        9.64       39.22     87.19 o 
   1   7  45      216.14      143.37     83.53 o 
   2   7  45       69.57      -16.85     74.28 o 
   3   7  45      210.20      210.99    114.42 o 
   4   7  45        0.00      -48.65     75.34 o 
   0   8  45        9.94      -14.02    149.74 o 
   1   8  45       91.89       99.22    119.79 o 
   2   8  45      115.36      104.72    108.09 o 
   3   8  45       79.35      -35.30    107.23 o 
   1   9  45       21.75      -54.25    109.47 o 
   0   0  46      988.17     1041.16    186.70 o 
   1   0  46      109.42       18.38     83.47 o 
   2   0  46      239.60       91.60     91.25 o 
   3   0  46       59.02      -23.96    189.24 o 
   4   0  46      348.56      624.15    142.09 o 
   5   0  46      685.15      619.71    125.80 o 
   6   0  46       31.27       43.44     97.11 o 
   1   1  46      527.06      689.60     85.06 o 
   2   1  46      507.77      422.90     74.02 o 
   3   1  46       15.78       -5.43     59.46 o 
   4   1  46      108.26       92.40     65.85 o 
   5   1  46      301.88      222.19     73.74 o 
   6   1  46        1.92     -121.61     60.81 o 
   0   2  46     1255.99     1102.36    144.32 o 
   1   2  46      571.24      522.29     96.90 o 
   2   2  46      358.52      336.35     74.59 o 
   3   2  46     2092.60     2097.60    122.85 o 
   4   2  46      326.39      367.64     86.26 o 
   5   2  46      123.46       83.32     67.63 o 
   6   2  46      505.21      466.43     96.29 o 
   1   3  46      113.38       30.63     76.62 o 
   2   3  46      279.04      150.18     66.22 o 
   3   3  46     1266.81     1599.65    158.83 o 
   4   3  46       34.87       43.94     64.10 o 
   5   3  46      183.86      222.40    102.63 o 
   6   3  46       14.87      116.33     70.00 o 
   0   4  46      365.55      502.69    112.81 o 
   1   4  46       16.21       -5.55     60.84 o 
   2   4  46       14.14      -18.67     61.37 o 
   3   4  46       29.62      -21.98     62.07 o 
   4   4  46       48.39       43.43     66.61 o 
   5   4  46       56.10      -35.77     62.20 o 
   1   5  46      297.48      209.09     70.17 o 
   2   5  46      375.05      425.77    132.07 o 
   3   5  46       55.55       16.16     69.81 o 
   4   5  46      203.05      203.54    121.59 o 
   5   5  46      577.53      617.98    181.85 o 
   0   6  46      148.52       35.53     92.80 o 
   1   6  46     1100.29     1113.68     99.14 o 
   2   6  46      296.50      327.28     90.15 o 
   3   6  46     1030.52     1308.84    127.23 o 
   4   6  46      715.99      515.51    109.94 o 
   1   7  46      697.88      763.22    106.76 o 
   2   7  46        0.02      -57.81     71.69 o 
   3   7  46       35.56       -4.92     75.02 o 
   0   8  46       10.06       -1.91    146.55 o 
   1   8  46       89.40       40.21    112.71 o 
   2   8  46       11.39     -122.41    129.35 o 
   1   1  47        0.82      -50.68     58.86 o 
   2   1  47     1705.22     1840.52    118.36 o 
   3   1  47       42.35      -42.16     62.88 o 
   4   1  47       88.86       75.02     67.83 o 
   5   1  47      638.45      714.84     91.55 o 
   6   1  47       55.99      103.22     71.84 o 
   0   2  47      158.55       -0.32     90.11 o 
   1   2  47        8.01      -15.71     59.56 o 
   2   2  47        7.21       19.51     62.90 o 
   3   2  47       76.71      -26.57     62.12 o 
   4   2  47       64.99       28.11     64.67 o 
   5   2  47       28.22      -47.05     80.20 o 
   6   2  47        2.86      -49.48     67.26 o 
   1   3  47        8.37      -60.47    113.40 o 
   2   3  47     1211.92     1216.12    103.23 o 
   3   3  47       66.51       76.16     64.31 o 
   4   3  47      389.27      365.77     79.93 o 
   5   3  47       85.38      -50.18     61.90 o 
   0   4  47      460.66      367.45    112.46 o 
   1   4  47       33.33      -16.52     61.51 o 
   2   4  47      218.56      121.12     69.61 o 
   3   4  47      708.79     1007.14     99.59 o 
   4   4  47        3.31       61.76     66.81 o 
   5   4  47       58.71      -91.01     59.76 o 
   1   5  47      203.72      182.48     72.00 o 
   2   5  47        4.38      -43.26     60.92 o 
   3   5  47       32.32       -3.50     64.84 o 
   4   5  47      665.25      619.81    107.38 o 
   0   6  47      569.31      889.85    200.08 o 
   1   6  47       32.65       42.61     67.38 o 
   2   6  47        0.79       49.94     80.45 o 
   3   6  47       41.85      -19.92     75.34 o 
   4   6  47       13.39      -80.18     67.65 o 
   1   7  47       61.68       51.82     80.02 o 
   2   7  47      387.06      377.73     97.15 o 
   3   7  47       50.41       39.14     93.03 o 
   0   8  47      433.05      696.44    202.63 o 
   1   8  47       16.35     -148.41    105.78 o 
   0   0  48     1206.68     1431.12    216.01 o 
   1   0  48     1762.35     1863.91    173.44 o 
   2   0  48       16.17       34.91     91.13 o 
   3   0  48     2743.68     2639.31    211.86 o 
   4   0  48      976.38     1000.87    254.56 o 
   5   0  48      132.77      -13.52     94.33 o 
   1   1  48      411.38      338.30     77.24 o 
   2   1  48        6.54       80.90     65.03 o 
   3   1  48      402.39      366.93     78.54 o 
   4   1  48        2.40      -34.01     64.94 o 
   5   1  48        4.00      107.39     69.51 o 
   0   2  48      160.76      103.21     87.77 o 
   1   2  48       68.62       38.13     60.66 o 
   2   2  48       17.69       -6.93     63.85 o 
   3   2  48      240.59      263.02     74.46 o 
   4   2  48        0.20       -2.00     65.19 o 
   5   2  48      271.36      240.18     93.07 o 
   1   3  48      149.40      249.39     70.49 o 
   2   3  48      118.44      126.49     66.23 o 
   3   3  48       12.63        4.63     63.86 o 
   4   3  48        4.10       79.73     67.64 o 
   5   3  48      618.77      571.10     88.98 o 
   0   4  48      811.13      654.18    220.79 o 
   1   4  48      293.46      230.96     71.63 o 
   2   4  48        4.87      -95.34     58.68 o 
   3   4  48     2195.99     2188.95    139.15 o 
   4   4  48      698.67      583.14     87.62 o 
   5   4  48       36.59       62.20     77.61 o 
   1   5  48        0.41      -29.95     59.75 o 
   2   5  48       13.88     -127.00     63.50 o 
   3   5  48      142.40       74.29     84.89 o 
   4   5  48      111.78      159.17     86.60 o 
   0   6  48       77.71       56.99    176.50 o 
   1   6  48       45.75     -122.11     61.05 o 
   2   6  48       96.98      131.13     86.49 o 
   3   6  48      159.47      166.60    104.01 o 
   1   7  48     1071.33     1194.42    186.38 o 
   2   7  48      151.01      213.13     89.78 o 
   1   1  49      388.46      329.59     83.19 o 
   2   1  49      990.20     1059.93    101.18 o 
   3   1  49       41.62      -42.74     64.87 o 
   4   1  49        1.24      -59.12     67.43 o 
   5   1  49      183.18      175.19    120.57 o 
   0   2  49      305.59      490.64    110.79 o 
   1   2  49        0.08     -116.43     58.22 o 
   2   2  49      283.25      458.78     80.57 o 
   3   2  49      147.55      163.38     78.45 o 
   4   2  49      119.42      147.40     76.09 o 
   5   2  49       33.15     -133.47     83.14 o 
   1   3  49      567.41      693.94     88.70 o 
   2   3  49      302.94      297.64     83.23 o 
   3   3  49        6.98        1.90     64.11 o 
   4   3  49      163.67      129.26     73.91 o 
   5   3  49      244.07      281.19     83.07 o 
   0   4  49      196.07      223.25    105.64 o 
   1   4  49       78.90      118.66     69.95 o 
   2   4  49       25.84     -120.44     60.22 o 
   3   4  49       32.98      149.57     79.62 o 
   4   4  49       86.32      160.34     72.52 o 
   1   5  49      680.78      684.82     91.24 o 
   2   5  49      133.56      -40.43     67.33 o 
   3   5  49      193.88      140.99     87.20 o 
   4   5  49      736.63      813.27    185.43 o 
   0   6  49      229.27      307.75    110.95 o 
   1   6  49       13.44      -19.00     76.89 o 
   2   6  49       39.74       34.12    115.41 o 
   3   6  49      158.34      177.59     92.56 o 
   1   7  49       48.98       -5.22    109.56 o 
   0   0  50       88.75     -182.24    122.34 o 
   1   0  50       18.76      -25.03     96.61 o 
   2   0  50       18.90       15.71     94.46 o 
   3   0  50        0.86      -37.42    168.22 o 
   4   0  50      636.85      730.90    288.33 o 
   5   0  50       40.93      -31.07    198.48 o 
   1   1  50       47.91      102.89     70.01 o 
   2   1  50      382.66      482.49     85.85 o 
   3   1  50       21.64     -114.17     57.08 o 
   4   1  50      169.49       73.41     74.89 o 
   5   1  50       12.52      -84.98     79.39 o 
   0   2  50     5087.64     5740.22    277.81 o 
   1   2  50      166.04      136.42     73.37 o 
   2   2  50      602.57      654.40     91.00 o 
   3   2  50       19.81     -114.27     65.27 o 
   4   2  50     1066.59      984.16    122.08 o 
   1   3  50       45.57       25.59     71.74 o 
   2   3  50      302.29      400.94     84.11 o 
   3   3  50      335.50      308.43    101.26 o 
   4   3  50        4.62     -122.05     71.18 o 
   0   4  50      124.27       78.04     99.13 o 
   1   4  50       70.16      138.69     74.85 o 
   2   4  50      325.76      304.32     79.79 o 
   3   4  50       54.40       46.48     70.11 o 
   4   4  50       28.03     -106.21     63.88 o 
   1   5  50       14.26      -17.34     78.41 o 
   2   5  50      449.16      474.85     88.05 o 
   3   5  50       10.18      195.32    108.05 o 
   0   6  50     1105.54     1218.65    154.35 o 
   1   6  50       59.32     -106.30     92.84 o 
   2   6  50       60.67      100.94    173.55 o 
   1   1  51      248.67      189.49     76.45 o 
   2   1  51      341.65      323.07     79.93 o 
   3   1  51      230.51       89.06     80.11 o 
   4   1  51      937.81     1145.19    110.53 o 
   0   2  51      402.27      390.37    115.38 o 
   1   2  51        0.89      -98.96     65.09 o 
   2   2  51      121.70      105.47     77.27 o 
   3   2  51        3.13      -22.14     70.93 o 
   4   2  51      198.82      284.86     82.58 o 
   1   3  51      339.46      247.58     78.59 o 
   2   3  51      514.10      617.00     92.02 o 
   3   3  51       19.13      -23.19     93.17 o 
   4   3  51       24.93      -31.94     94.09 o 
   0   4  51      111.00       35.17    152.61 o 
   1   4  51       34.31       94.91     73.31 o 
   2   4  51       33.84       18.65     72.36 o 
   3   4  51      168.13      190.93     76.74 o 
   1   5  51     1137.98     1155.06    109.09 o 
   2   5  51      575.98      535.97     93.55 o 
   0   6  51      637.01      794.50    140.19 o 
   1   6  51       38.48       18.92     83.78 o 
   0   0  52      658.04      839.81    193.70 o 
   1   0  52      867.76      707.68    143.05 o 
   2   0  52        3.85      -82.54    100.36 o 
   3   0  52     1664.57     1675.10    297.57 o 
   4   0  52      253.87      156.71    115.22 o 
   1   1  52       91.07       73.68     80.26 o 
   2   1  52      136.13      156.88     74.40 o 
   3   1  52       85.49       49.69     71.08 o 
   4   1  52        0.09      -30.87    100.33 o 
   0   2  52        8.27     -136.22    154.84 o 
   1   2  52        1.32      -36.77     69.84 o 
   2   2  52       20.10     -133.65     83.55 o 
   3   2  52        0.26       67.93     74.25 o 
   1   3  52      769.23      937.73    105.67 o 
   2   3  52      539.00      658.39     96.79 o 
   3   3  52      581.26      643.57     96.08 o 
   0   4  52     1214.67     1508.65    167.67 o 
   1   4  52     2230.96     2623.91    147.08 o 
   2   4  52      441.33      547.34    107.70 o 
   1   5  52      139.35      137.59     75.52 o 
   1   1  53      142.92      147.72     76.66 o 
   2   1  53      123.52      287.97     84.04 o 
   3   1  53        2.43      -69.91     70.95 o 
   0   2  53      356.37      572.67    130.39 o 
   1   2  53       91.68       54.05     73.49 o 
   2   2  53       33.09      -63.53     76.89 o 
   3   2  53        0.37      -40.61     71.20 o 
   1   3  53      204.36      283.55     99.42 o 
   2   3  53     1032.86     1277.29    141.27 o 
   0   4  53       79.49       66.45    110.56 o 
   1   4  53        0.02       57.47     76.70 o 
   0   0  54      255.74      302.03    173.31 o 
   1   0  54      174.60       -1.31    122.02 o 
   2   0  54      462.73      381.97    121.70 o 
   1   1  54       34.16      -33.56     79.55 o 
   2   1  54     1109.71     1341.90    121.86 o 
   0   2  54     2919.35     3701.84    217.26 o 
   1   2  54      446.97      408.17     90.91 o 
   2   2  54      294.67      267.05     82.03 o 
   1   3  54      116.67      127.57     79.90 o 
   1   1  55      675.03      835.09    104.66 o 
   0   2  55     1039.30     1400.43    243.72 o 
                                                 
